# Supplementary material for: Probing the active fraction of soil microbiomes using BONCAT-FACS
Source: Nat Commun. 2019 Jun 24;10:2770. doi: 10.1038/s41467-019-10542-0 (PMC6591230; doi:10.1038/s41467-019-10542-0)
Supplement: Supplementary file 5 — Source Data [file 41467_2019_10542_MOESM5_ESM.xlsx]

## Sheet: Figure 1c
Figure 1c		depth (cm)	time (d)	replicate	Count (cells/g of soil)
		30	0	A	26900000
		30	0	B	20800000
		30	0	C	13700000
		30	2	A	18500000
		30	2	B	25800000
		30	2	C	22000000
		30	4	A	15700000
		30	4	B	14300000
		30	4	C	15200000
		30	7	A	22200000
		30	7	B	18000000
		30	7	C	26500000
		30	10	A	28300000
		30	10	B	16500000
		30	10	C	21600000
		30	14	A	34200000
		30	14	B	23300000
		30	14	C	25800000
		76	0	A	6860000
		76	0	B	6460000
		76	0	C	3750000
		76	2	A	4890000
		76	2	B	3620000
		76	2	C	7620000
		76	4	A	7440000
		76	4	B	6290000
		76	4	C	6950000
		76	7	A	11100000
		76	7	B	8840000
		76	7	C	9970000
		76	10	A	8220000
		76	10	B	6970000
		76	10	C	6670000
		76	14	A	11200000
		76	14	B	16000000
		76	14	C	11400000

## Sheet: Figure 1d
Figure 1d		depth (cm)	incubation (h)	% BONCAT positive cells
		76	0.5	5.22
		76	1	6.23
		76	2	31.59
		76	2	26.98
		76	2	17.46
		76	48	65.1
		76	48	67.1
		76	48	48.6
		76	96	52
		76	168	72.78
		76	168	56.77
		76	168	56.58
		30	48	12.37
		30	48	9.55
		30	48	13.69
		30	96	11.21
		30	168	23.01
		30	168	18.32
		30	168	28.44

## Sheet: Figure 2b
Figure 2b	Note: OTU table rarefied at 81 000 sequences per sample, used to build the rank/abundance plot
	The first column displays OTU ID
Sample depth (cm)	30	30	30	30	30	30	30	30	30	30	76	76	76	76	76	76	76	76	76	76	76	76	76	76	76	76
Sample type	filter	filter	filter	total DNA	Boncat minus	Boncat plus	Boncat minus	Boncat plus	Boncat minus	Boncat plus	filter	filter	filter	total DNA	Boncat minus	Boncat plus	Boncat minus	Boncat plus	Boncat minus	Boncat plus	Boncat minus	Boncat plus	Boncat minus	Boncat plus	Boncat minus	Boncat plus
Incubation (h)					48	48	48	48	48	48					48	48	48	8	48	48	2	2	2	2	2	2
Replicate	A	B	C		A	A	B	B	C	C	A	B	C		A	A	B	B	C	C	A	A	B	B	C	C
0cfadafbf5ccdbf50347713c6b6622a6	734	944	993	1631	0	0	0	0	0	0	342	268	142	9	0	0	0	0	0	0	0	0	32	0	22	0
60bbd1c88baeee0a588ec21d3a510f4b	0	3	0	2	0	0	0	0	0	0	0	4	0	7	0	0	0	0	0	0	0	0	0	0	0	0
6498ef554acf52a5b820a7a5b1e4a8a4	7	0	0	41	0	0	0	0	0	0	0	0	0	0	0	0	0	0	0	0	0	0	0	0	0	0
6a8121cbc707056e92e8e9723924c4f5	0	0	0	5	0	0	67	19	0	14	0	8	0	2	0	0	0	0	0	0	29	3	8	0	0	0
39b9b8db30382e615572034cd949efc2	0	0	0	0	0	0	0	0	0	0	0	0	0	0	0	0	0	0	0	0	0	0	16	0	38	0
93efcaa7a238f09280080cb64cde4dc3	0	0	0	0	0	0	0	0	0	0	4	0	0	0	0	0	0	0	0	0	0	0	0	0	0	0
5ac03f456efc084178cc5fc6e6253227	11	11	0	7	0	0	0	0	0	0	0	10	0	0	0	0	0	0	97	0	0	0	0	0	0	0
460e088042e86a361e5dc8fc2b7760fe	0	0	0	69	0	0	0	0	0	0	6	4	11	0	0	0	0	0	0	0	0	0	0	0	0	0
737ac88a5aa089f8b8f1dfe74a3ef753	0	0	0	0	0	0	0	0	0	0	0	0	0	0	0	0	0	0	0	0	0	0	7	0	0	0
51d4c849c39eddc48d2c3b18d398cfa7	3	0	0	0	0	0	0	0	0	0	0	0	0	0	0	0	0	0	0	0	0	0	0	0	0	0
b78673328f5367122dec9666eb4063e2	0	0	0	0	0	0	0	0	0	0	0	0	0	1	0	0	0	0	0	0	0	0	0	0	0	0
60dbf1de181b5fa86b2eca1d1465a8e2	56	62	20	2	0	0	380	0	421	0	0	0	0	0	0	0	51	0	61	0	38	0	4	0	36	0
6b2be9fa2021d8b54c37195c4bb97a76	29	23	20	10	0	0	0	0	0	0	0	0	0	0	0	0	0	0	0	0	0	0	0	0	0	0
897d9617e9606cd8efef71679faed063	14	6	0	0	0	0	0	0	0	0	0	0	0	0	0	0	0	0	0	0	0	0	0	0	0	0
63143c607e1de955829940e1c56df716	0	3	0	0	0	0	0	0	0	0	0	0	0	0	0	0	0	0	0	0	0	0	0	0	0	0
152b5aeaac52ab2bf6f8412dc01644d3	0	0	0	0	0	0	0	0	0	0	0	0	5	0	0	0	0	0	0	0	0	0	0	0	0	0
797c80c6d42d4c669bdc8e93b16c8be7	4	0	0	0	0	0	0	0	0	0	0	0	0	0	0	0	0	0	0	0	0	0	0	0	0	0
a016011d7319a8aa6daf001f1f49dfc7	0	0	0	34	0	0	0	0	0	0	0	5	14	0	0	0	0	0	0	0	0	0	36	0	44	0
1cac4e930377f335ec80fcff3d731b60	0	0	0	0	0	0	0	0	0	0	0	0	0	2	0	0	0	0	0	0	0	0	0	0	0	0
90937a39856ee7b44f2894a6e5f7d81d	0	0	0	0	0	0	0	0	0	0	0	0	0	2	0	0	0	0	0	0	0	0	0	0	0	0
afafb65c7adf83e40486cffee25c3751	17	0	18	0	0	0	0	1	0	0	0	0	0	0	0	0	0	0	0	0	0	0	0	0	6	0
be0ae61e461a46cc604ed57cd4dd7f02	0	0	0	0	0	0	0	0	0	0	1	8	0	0	0	0	0	0	0	0	0	0	0	3	0	18
e2a8e6afaff291ec34ae172685fac3a5	0	0	0	28	0	0	0	0	0	0	0	0	0	0	0	0	0	0	0	0	0	0	0	0	0	0
65103ba0217bb8678bf0c82e1988f9e6	0	0	0	4	0	0	0	0	0	0	0	0	0	0	0	0	0	0	0	0	0	0	0	0	0	0
d2cb28e1de2cf758a75d873e1d2183f1	8	0	0	0	0	0	0	0	0	0	0	0	0	0	0	0	0	0	25	0	0	0	0	0	27	0
d84b7dfc20e96375da47ecba860ccd5b	0	0	0	0	0	0	0	0	18	0	0	0	0	0	0	0	0	0	0	0	0	0	16	0	0	0
f2d4bf873c7a66b41f3a6de4edbc79e3	0	0	0	10	0	0	0	0	0	0	0	0	0	0	0	0	0	0	0	0	0	0	0	0	0	0
3fa817bc5e33b877aed774af716d2e63	0	0	0	5	0	0	0	0	0	0	0	0	0	2	0	0	0	0	0	0	0	0	0	0	0	0
68f7544a597b2a703b9da8b1edc8c484	6	4	0	3	0	0	0	0	0	0	0	0	0	0	0	0	0	0	0	0	0	0	0	0	0	0
0d530afcee31d6ef2901ef039c052b7e	0	9	0	17	0	0	0	0	13	0	22	36	19	0	769	0	368	0	432	0	45	0	216	0	38	0
248c1e7b3dd97d289fee14980e3e9aa9	1	0	0	0	0	0	0	0	0	0	0	0	0	0	0	0	0	0	0	0	0	0	0	0	10	0
591e2a4894eb458a8a7b4555a76d4ce9	27	90	140	21	0	0	277	0	417	1	20	21	35	0	107	0	171	0	14	0	0	0	502	0	186	0
721b8d9dc81aaa785fc7bd5de0983c06	0	0	0	2	0	0	0	0	0	0	0	0	0	0	0	0	0	0	0	0	0	0	0	0	0	0
81477a41153edb7c5222280eae72b426	0	0	0	0	0	0	0	0	7	0	0	0	0	0	0	0	0	0	0	29	0	0	0	0	0	0
24d39aff4cb7cde5ea0266df5d684dba	0	0	0	0	0	0	0	0	0	0	0	1	0	0	0	0	0	0	0	0	0	0	0	0	0	0
e61e2c715dd7dc607fb685ce5e58813b	0	0	0	0	0	0	0	0	0	0	0	0	0	0	0	0	0	0	0	0	0	0	2	0	0	0
a35ebd9cb772a60523c6105046940410	0	0	0	0	0	0	0	0	0	0	7	0	8	0	0	0	0	0	0	0	0	0	0	0	0	0
f62a8a613b61c6e23e25fbd7693a6cbf	6	0	0	0	0	0	0	0	0	0	0	10	0	0	0	0	0	0	0	0	0	0	132	0	0	0
3bacf93f57e96121cd9f0cb28855b86a	7	0	3	4	0	0	0	0	11	0	0	0	0	0	0	0	0	0	0	0	0	0	0	0	0	0
1a912bf18ae3e235ac1a8615a461fa01	10	0	0	7	0	0	0	0	0	4	0	26	0	0	0	0	0	0	0	0	0	0	0	0	29	0
3f583a4a6964164da96f8ba7a5cee270	0	2	0	0	0	0	0	0	34	0	0	0	0	9	0	0	0	0	0	0	0	0	0	0	471	37
e2f75bab3310c0c0872c2fe88752a526	64	7	0	234	0	0	0	0	0	0	249	93	131	0	0	0	17	0	148	0	0	0	90	0	6	0
319e849d1e017b634682a6d2e01802e8	0	0	0	1	0	0	0	0	0	0	6	5	5	0	0	0	0	0	0	0	0	0	73	0	6	0
d8b3954d6f622db0e4042d08655e3a4a	0	0	0	0	0	0	0	0	0	0	0	0	0	0	0	0	0	0	0	0	0	0	0	0	29	0
b1dc8a280c36810e2e512670160d569e	0	0	0	22	0	0	0	0	0	0	0	0	0	0	0	0	29	0	0	0	0	0	0	0	0	0
2fbc00c056a1eb9469d831beb87ee4d5	0	69	0	0	0	0	0	0	0	0	0	0	0	0	0	0	0	0	0	0	0	0	0	0	0	0
02944a91cd0fb4a7a6dd74278515d1be	3	4	0	0	0	0	0	0	0	0	0	0	0	0	0	0	0	0	0	0	0	0	0	0	0	0
6c171e2e9f25939d3361aee193dac7d2	14	0	0	0	0	0	0	0	0	0	92	69	37	0	0	0	0	0	0	0	0	0	0	0	0	0
d312364721a2b49cba3accb59f623b0a	0	4	0	0	0	0	0	0	0	0	0	0	0	0	0	0	0	0	0	0	0	0	0	0	0	0
653b34b379a8e8717eadef8a11bd4da7	8	8	11	5	0	0	0	0	0	0	0	0	0	3	0	0	0	0	0	0	0	0	0	0	0	0
f81f9699ef8d9af14429388dcbcb6c66	0	0	0	3	0	0	0	0	0	0	0	0	0	19	0	0	0	0	0	0	0	0	0	0	0	0
20be0ad288f47364520e38eac51824f8	0	0	0	0	0	0	0	0	0	0	0	0	0	1	0	0	0	0	0	0	0	0	0	0	0	0
a8ca133ada0beb765dea95226a1c9cb6	53	57	37	232	0	0	0	0	18	0	30	34	28	3	0	0	0	0	47	0	316	0	59	0	27	0
b7b26f986c853efc930b6a5f5f5b6212	0	0	0	0	0	0	0	0	0	0	3	5	0	0	0	4	0	0	0	0	0	0	0	0	0	6
8d9523476e89ff2c72c77aeefe0f7b41	0	0	0	473	0	12	0	0	0	0	8	11	0	0	0	0	0	0	0	0	0	0	0	0	0	0
25b2db49022a13f44187162a1c189df8	0	0	0	11	0	0	0	0	0	0	0	0	0	0	0	0	0	0	0	0	0	0	0	0	0	0
d300e0621809747260655db14831c76f	3	0	0	1	0	0	0	0	0	0	0	0	0	0	0	0	0	0	0	0	0	0	0	0	0	0
1741d56f3372417ea3f454fc62b9ea88	0	0	26	10	0	0	0	0	388	0	4	5	0	0	59	0	0	0	0	0	0	0	0	0	0	0
55eb17e05153fa5ca1b56ff086a88f58	0	0	0	12	0	0	0	0	0	0	0	0	0	0	0	0	0	0	0	0	0	0	0	0	0	0
8b2ed49a1468c7214871767e05a83ff7	3	0	0	132	0	0	0	0	0	0	14	12	12	5	0	0	14	0	62	0	0	0	0	0	29	0
896c2d058c04c386a2741c2e39d5882d	0	0	0	9	0	0	0	0	0	0	0	0	0	0	0	0	0	0	0	0	0	0	0	0	4	0
60d58a8614169b4c68476b4c04c0c7da	0	0	0	8	0	0	0	0	0	0	0	0	0	2	0	0	0	0	0	0	0	0	0	0	0	0
6453d1be390a40fc53dd7b75035a4594	4	0	0	0	0	0	0	0	0	0	0	0	0	0	0	0	0	0	0	0	0	0	0	0	0	0
608c1f5d2e4e8774802d876860b73265	0	7	3	5	0	0	0	0	0	0	3	2	2	37	0	0	0	0	0	0	0	0	0	0	0	0
4aef92841e7ce36c59645e34d2dda62f	0	0	0	0	0	0	0	0	0	0	0	0	0	0	0	0	0	0	0	0	0	0	0	0	10	0
c9a501abba9870fa1539bae9eae33fad	0	3	0	0	0	0	0	0	0	0	0	0	0	0	0	0	0	0	0	0	0	0	0	0	0	0
bd1e85b3a7949aba1ea46405dbcc185e	0	0	0	154	0	0	0	0	0	0	0	0	0	0	0	0	0	0	0	0	0	0	0	0	0	0
142bc089779641f5ae4ae9e338ea2022	0	0	0	0	0	0	0	0	0	0	9	10	0	0	0	0	0	0	0	0	0	0	0	0	20	0
47efc08de1dd54cb520aba0b72e40998	0	0	0	11	0	0	0	0	0	0	0	0	0	0	0	0	0	0	0	0	0	0	0	9	15	5
0a502e7ef7481b0cc36bfaacb24cf37d	0	0	0	0	0	0	0	0	0	0	0	0	0	0	0	0	0	0	0	0	0	0	0	0	2	0
1df8d4f982bc90f94722b52739f032db	376	641	471	49	0	0	276	0	204	0	102	85	136	0	0	0	0	0	0	0	0	0	101	0	37	0
910b55d934706891f6242718de344788	75	61	86	26	0	0	48	0	0	5	6	0	0	0	0	0	0	0	0	0	0	0	0	0	0	0
54fe66778b6edf9a27510a2ddfe0b183	9	0	0	0	0	0	0	0	0	2	0	4	0	0	0	2	0	0	0	0	0	0	0	0	0	0
6628191361ee8c13f6262556cffd3335	2	0	0	0	0	0	0	0	0	0	3	3	0	0	0	0	0	0	78	0	0	0	0	0	58	0
00818a6d86f1f3940dfcdd0545d0b461	0	0	0	0	0	0	0	0	21	0	0	0	0	0	0	0	0	0	0	0	0	0	0	0	0	0
6cad7a97501642aa0f3e82ed90f5d36e	0	0	0	0	0	0	0	0	0	0	0	0	0	0	0	0	0	0	0	0	0	0	22	0	35	0
11f8d47fadf294e83bae57a7759dc681	0	0	0	14	0	0	0	0	0	0	0	0	0	0	0	0	0	0	0	0	0	0	0	0	0	0
eab10fd28ca171d01ffd918c88635bd3	0	0	0	0	0	0	0	0	0	0	0	0	0	0	0	0	0	0	194	0	0	0	0	0	0	0
45912fe1af81cddb05181602766711b9	0	0	0	0	0	0	0	0	0	0	12	7	0	0	0	0	0	15	0	0	0	0	190	0	0	0
84062ad630a2794508a9140e093a4405	0	0	0	0	0	0	0	0	0	0	0	0	0	0	0	2	0	0	0	7	0	4	0	0	0	4
4fc9210e421acdd77f709d23efd01ff5	184	116	17	164	0	89	0	0	0	2	13	28	139	1	0	0	0	0	0	0	0	9	0	14	43	0
de4d383f40313a704b6d601fc85340a5	0	0	0	1	0	0	0	0	0	0	0	0	0	0	0	0	0	0	0	0	0	0	0	0	0	0
cf68009b4af02ea41d3b93338479f7c7	0	0	0	8	0	0	0	0	0	0	0	1	0	0	0	0	0	0	0	0	5	0	0	0	0	0
9424b75eac617fc3c1b252a0edd95b6a	0	0	0	0	0	0	0	0	0	0	0	1	0	0	0	0	0	0	0	0	0	0	0	0	0	0
9630fb96048f3fb38f8417f80efdea82	0	3	0	0	0	0	0	0	0	0	0	0	0	0	0	0	0	0	0	0	0	0	0	0	0	0
7364da9dee97ae3d70964084ea2a3bc6	0	0	0	0	0	0	0	0	0	0	0	6	0	1	0	0	0	0	130	0	167	0	0	0	0	0
aaff3912c321e38bfb301fa36a838608	0	0	0	0	0	0	0	0	0	0	0	0	3	0	0	0	0	0	0	0	0	0	0	0	0	0
5301e54adc10e51ef046771384ae90f3	0	0	0	2	0	0	0	0	0	0	0	0	0	0	0	0	0	0	0	0	0	0	0	0	0	0
872bdaa7ae4e7866648a8840418a0330	0	0	0	0	0	0	0	0	0	0	0	0	0	0	0	0	0	0	0	0	0	0	0	0	8	0
8b29ad1c4ef7ef4615a579aba4925233	0	0	0	0	0	0	0	0	0	0	0	0	6	0	0	0	0	0	0	0	0	0	0	0	0	0
23719d687fa8499a593d17393a7c2034	11	11	11	8	0	0	0	0	0	0	2	1	0	0	0	0	96	0	0	0	0	0	0	0	0	0
cc8c7385bec313a7c78496fcc81ab507	0	0	0	0	0	0	0	0	0	0	0	0	0	0	0	0	0	0	0	0	0	0	56	0	0	0
b4400863c3d42b522630eb6580c1a57e	0	0	0	30	0	0	0	0	0	0	0	0	0	0	0	0	0	0	0	0	0	0	0	0	0	0
2f2c543f5957221a3a0ea873ba76cc60	0	0	0	0	0	0	0	0	0	0	0	0	0	0	0	0	0	0	0	0	0	0	0	0	52	0
c2dc4628462c9b14a31ef8b1ccfae18f	0	0	0	5	0	0	0	0	0	0	0	0	0	0	0	0	0	0	0	0	0	0	0	0	0	0
702d278f6b5f167801c8c5b8f84e0eb9	10	15	19	0	0	0	0	45	0	0	0	0	0	0	0	0	0	0	0	0	0	0	0	0	7	0
98e89649e30fb31abf6f94fb8722d4ee	0	0	0	0	0	0	0	0	0	0	0	0	0	0	0	0	0	0	0	0	0	0	40	0	55	0
4f484b328aa7f798084447b4394ae410	30	62	32	367	0	0	0	0	0	0	29	29	10	2	0	0	0	0	0	0	0	0	15	0	12	0
aed42267ed5723ec35e6b3d5aa70a43f	0	0	0	10	0	0	0	0	0	0	0	0	0	0	0	0	0	0	0	0	0	0	0	0	0	0
fb0020a8ac6c8eddf020e39c960831ab	10	0	0	0	0	0	0	0	0	0	0	0	0	0	0	0	0	0	0	0	0	0	0	0	0	0
5c453699fab4b90253315b3ad04f2ea5	1	4	0	5	0	0	0	0	0	0	0	0	0	0	0	0	0	0	0	0	0	0	0	0	0	0
b4a12e88095ed8b6315c7a3896d339d0	0	0	0	0	0	0	0	0	0	0	0	0	0	0	0	0	0	0	0	0	0	0	0	0	41	0
3a86c00231af66c59b1387767c05fb57	0	0	0	0	0	0	0	0	0	0	0	1	0	0	0	0	0	0	0	6	0	0	0	0	0	0
bc141a2e914c4e2f0841ec86174f57a3	0	0	0	7	0	0	0	0	0	0	0	0	0	0	0	0	0	0	0	0	0	0	0	0	0	0
e0a790f69b3ff8a2ff24af06c42392c7	0	0	0	0	0	0	0	0	0	0	0	0	0	1	0	0	0	0	0	0	0	0	0	0	0	0
19d9f81c78dc0b6d8e2f8b96a8e0fe7d	16	13	9	32	0	0	20	0	0	0	0	0	0	6	0	0	0	0	55	0	0	0	0	0	0	0
b88c003627cbb7b7450891ed36ee0ec5	0	0	0	0	0	0	0	0	0	0	0	0	0	22	0	0	0	0	0	0	0	0	0	0	0	0
0f06c426103295fc927e814616f40fa6	0	0	9	0	0	0	0	0	0	0	0	0	0	0	0	0	0	0	0	0	0	0	0	0	0	0
736624c10d70797683312e68141e6ee3	0	0	0	0	0	0	0	0	0	0	6	8	0	0	0	0	0	0	0	0	0	0	0	0	0	0
bec94ab3ed486e94cff767eca0912f35	0	0	0	0	0	0	0	0	0	0	0	0	0	0	0	0	26	0	0	0	0	0	0	0	0	0
4b8659f3d8946c01f5ececea7e093b92	4	0	0	0	0	0	0	0	0	0	0	0	1	8	0	0	0	0	0	0	0	0	0	0	0	0
5c88b1dd64e591718df76e45cd9b81a1	0	0	0	0	0	0	0	0	0	0	15	14	51	0	0	0	0	0	0	0	0	0	0	0	0	0
23c27067373829db86320b048d8d4a50	30	55	17	72	0	0	33	0	300	0	25	18	17	425	0	0	0	0	0	0	0	0	0	0	84	8
9e0411035b39a9be82f44f6b120dbf73	0	0	0	15	0	0	0	0	0	0	0	0	0	0	0	0	0	0	0	0	0	0	56	0	55	0
63b3cb82409ee72de51b9e409df659d9	0	0	0	0	0	0	0	0	0	0	2	2	0	0	0	0	0	0	0	0	0	0	0	0	0	0
94d9205eb81c84ddf8dbd6a124b385f2	3	0	0	1	0	0	0	0	0	0	0	0	0	0	0	0	0	0	0	0	0	0	0	0	0	0
9c63a0ae272cd4631bce5c18c6686fab	0	0	0	0	0	0	0	0	0	0	0	0	0	0	0	0	0	0	94	0	0	0	0	0	0	0
a6a03ddc3b1c8b8eb8a5fb54efbdcec7	0	0	0	0	0	0	0	0	0	0	0	0	0	0	0	0	0	0	50	0	0	0	0	0	0	0
bd6d69c02a9da661533d2bdcb349ac23	0	0	0	0	0	0	0	0	0	0	0	0	0	0	0	0	0	0	0	0	0	0	438	0	129	0
080c2bbe27b69472d731d8eec622d8d0	0	0	0	0	0	0	0	0	0	0	0	0	0	0	0	0	0	0	0	0	0	0	0	0	4	0
38ea559002f3f94a4c04e79101e29411	2	0	0	0	0	0	0	27	77	2	0	0	0	0	0	0	0	0	0	0	0	0	0	0	0	0
b810c4752485467cb8a48578386fdf06	11	6	16	0	0	0	17	0	0	0	0	0	0	0	0	0	0	0	0	0	0	0	0	0	0	0
dcf74572b553f90d592f97425097a448	0	0	0	1	0	0	0	0	0	0	0	0	0	0	0	0	0	0	0	0	0	0	0	0	0	0
f8fc82ca648782f01c5210846de3791f	5	3	0	0	0	0	0	0	0	0	0	0	0	0	0	0	0	0	0	0	0	0	0	0	0	0
acc1a9081cc63ad2750c0c43c5b04021	0	0	0	2	0	0	0	0	0	0	0	0	0	0	0	0	0	0	0	0	0	0	0	0	0	0
2932fd0a6714b2524d2fb1f74214ffff	0	0	0	0	0	0	0	0	0	0	0	0	0	0	0	0	118	0	0	0	0	0	0	0	0	0
2472c2d095c3d653aebac020afa9c6b9	0	0	0	4	0	0	0	0	0	0	0	0	0	26	0	0	0	0	38	0	0	0	0	0	16	0
b288ab72671ce93be4b68149ba6d3b0e	0	0	0	0	0	0	0	0	0	0	0	0	0	0	955	0	0	0	0	0	0	0	0	0	0	0
2007fdbc029f1456154e6eb2c80be3b7	0	0	0	18	0	0	0	0	80	0	0	0	7	2	0	0	0	0	0	0	0	0	41	0	0	0
ae85ba18d046b23983b92897cf10efaf	0	0	0	0	0	0	0	0	0	0	0	0	0	0	0	0	0	0	0	0	0	0	0	0	6	0
ed4535d758f22ff7f0beb873c6d3bb4a	0	0	0	0	0	1	0	0	0	0	0	0	0	0	0	0	0	0	0	0	0	0	0	0	0	0
6640092f0b1145ce160414e936210a58	0	0	0	0	0	0	0	0	6	0	0	0	0	0	0	0	0	0	0	0	0	0	0	0	0	0
8060778168670b9243bdc73480eec452	0	0	6	0	0	0	0	0	0	0	0	0	0	0	0	0	0	0	0	0	0	0	0	0	0	0
99fadf8859b7aad2cca29ae742f2c46c	0	0	0	0	0	0	0	0	0	0	0	6	0	0	0	0	0	0	0	3	11	0	0	0	0	0
65f9e8eb758bc9f6dcfa7eeab376f631	0	0	0	0	0	0	0	0	0	0	13	27	0	0	0	0	0	0	0	0	0	0	0	0	0	0
c33393f74c04c9450c981fc7afc32474	0	0	0	0	0	0	0	0	0	0	8	9	8	0	0	0	0	0	0	0	0	0	0	0	0	0
cd6427a3f57fb632d42e1367175a6ff0	0	1	0	7	0	0	0	0	0	35	0	0	0	0	0	0	0	0	0	0	0	0	0	0	0	0
6186f464071758a83d01c7b40587e653	53	29	46	28	18	0	0	0	0	0	0	0	0	0	0	0	0	0	0	0	34	0	0	0	10	0
fa1ef3151f1774c92d1ba42da2ad60fe	0	0	0	76	0	0	0	0	0	0	0	0	0	0	0	0	0	0	0	0	0	0	0	0	0	0
013dd6ae1c3f854e6a55c7be7a26f7f8	0	0	0	6	0	0	0	0	0	0	0	0	0	0	0	0	0	0	0	0	0	0	0	0	0	0
7fe62ba5409ceb31814a1088c24cc191	0	0	0	0	11	0	0	0	0	0	0	0	0	0	0	0	0	0	0	0	0	0	0	0	0	0
a2f98dc86c8e5207b26d1db894a64c25	0	0	0	0	0	0	0	0	0	0	13	15	18	0	0	0	29	0	0	0	87	0	0	0	0	0
481bd1e38d286d947f9ee3f11ddafc1d	0	0	0	0	0	0	0	0	0	0	4	0	3	0	0	0	0	0	0	0	0	0	0	0	0	0
8201829403adee240951b0e727e29048	4	0	0	0	0	0	0	0	0	0	0	0	0	0	0	0	0	0	0	0	4	0	0	0	8	0
84b8e32ebd1a8c9887f0aa565c52961b	0	0	0	0	0	0	0	0	0	0	112	55	63	29	0	7	1171	20	136	89	1163	0	821	36	480	11
f078c6e727d6eb854c22085e4d5c3a17	0	0	0	0	0	0	0	0	0	0	0	0	0	5	0	0	0	0	162	0	0	0	0	0	0	0
417b7317f81e1884e6ea1ebfba21d3aa	49	51	44	14	0	0	0	0	23	0	62	36	62	12	205	0	90	0	320	0	0	0	70	0	118	0
a4ddde4980b53d217b1d13e4b353d4c2	4	0	0	8	0	0	0	0	0	2	0	0	0	0	0	0	0	0	0	0	0	0	0	0	0	0
65c73c5096edfd5ef71c3239eaa4fbbc	0	0	0	0	0	0	0	0	0	0	0	0	0	0	0	0	0	0	66	9	0	0	0	0	0	0
7e9a4790e1c992315df3946ed158bc75	19	0	0	0	0	0	124	4	0	0	0	0	0	0	0	0	18	0	0	0	0	0	78	0	0	0
d1d601f44d6c5904a20b8e46276c575b	6	2	0	12	0	0	0	0	0	0	4	0	0	0	0	0	0	0	0	0	0	0	0	0	0	0
03852c5d2587068a36beaa57b37b07e1	0	0	0	3	0	0	0	0	0	0	0	0	0	0	0	0	0	0	0	0	0	0	0	0	0	0
a667b317ab49b088de56ef7bfb207d80	0	0	0	7	0	0	0	0	0	0	0	1	0	29	0	0	0	0	0	0	0	0	0	0	0	0
32295c4daafd6269f1d97c831d10a53f	0	0	0	0	0	0	0	0	0	1	20	15	0	0	0	0	0	0	0	0	0	0	38	0	0	0
dc46f5f2281ea1b4cbeac667c764972c	34	0	0	0	0	0	0	0	0	0	0	0	0	0	0	0	0	0	0	0	0	0	0	0	0	0
6344ad70d19e3e7c5d120980be5c136d	0	0	0	0	0	0	0	0	0	0	0	0	0	1	0	0	0	0	0	0	0	0	0	0	0	0
56dc06a7ccbfbe568b06393c4ce8f606	0	0	0	0	0	0	0	0	0	0	0	0	0	0	0	0	0	0	0	0	0	0	0	0	9	0
c2078d2dd180aa3513147f191dea0f34	0	0	0	19	0	0	0	0	0	0	0	0	0	1	0	0	0	0	0	0	0	0	0	0	0	0
a32f6169741e49eb5c76cf1289b74a3c	0	0	0	4	0	0	0	0	0	0	0	0	0	0	0	0	0	0	0	0	0	0	0	0	0	0
e0a5a662676efde96232411773b07839	0	0	0	738	0	0	0	0	0	0	4	0	3	6	0	0	0	0	0	0	0	0	0	0	0	0
562a3cf267e459f9c3a51fdf3e37e44c	8	0	0	0	83	0	26	0	0	0	0	0	0	10	88	0	0	0	0	9	25	0	0	0	48	0
f46b81d55d205d8fe66da4703607e074	0	0	0	0	0	0	0	0	0	0	0	0	0	0	0	0	0	0	0	0	0	0	0	0	20	0
05dea1e9fa8d48e37ba442c9533349a0	20	0	0	0	0	0	0	0	0	0	159	102	164	2	213	0	237	0	0	0	18	0	0	0	87	0
9ceb6d3c7eb121cf34ccdc996af08561	0	0	0	0	0	0	0	0	0	0	0	0	0	0	0	0	0	0	0	0	0	0	0	0	23	0
934af58931d42006c249b677f27c2bb1	0	0	0	0	0	0	0	0	0	0	0	13	13	0	0	0	0	18	457	110	392	10	47	0	0	8
35ebda3b15576c19776b01b6a342b289	0	0	0	0	0	0	0	4	0	0	0	0	0	0	0	0	0	0	0	15	0	0	0	0	26	0
293f3e025faa3b6b32518c988d1a0072	0	0	0	0	0	0	0	0	0	0	0	0	0	0	0	0	0	0	0	0	0	0	0	0	10	0
84b9d99fbc264175106b4139a5aebe9f	167	238	163	2130	7	0	0	0	84	0	29	17	21	6	0	0	0	0	0	0	0	0	25	0	11	0
dfe74c7b588ba77aaf26a77857b7de3b	0	0	0	0	0	0	0	0	0	0	0	0	0	0	0	0	0	0	0	0	0	0	6	0	0	0
ae5cfe78ea8b9fcb259e771a990944d7	0	0	0	0	0	0	0	73	0	14	152	532	53	6	0	0	0	0	0	78	0	0	0	24	60	270
566fa1ac481b10ea4cc2a78c8d2a8f19	0	0	0	6	0	0	0	0	0	0	0	0	0	0	0	0	0	0	0	0	0	0	0	0	0	0
b3475ee6069cdd69d26342a0c7cb9c8d	0	0	0	0	0	0	0	0	0	0	2	0	0	20	0	0	0	0	0	0	0	0	0	0	0	0
e0c6fb72f951c451564625153ab06d7e	28	18	31	34	0	0	0	21	0	14	24	13	33	2	0	0	0	0	0	25	172	0	98	5	96	0
7b429f83bb82fa35126888bde597e887	0	0	0	0	0	0	0	0	0	0	0	0	0	0	0	0	0	0	0	0	0	0	0	3	0	0
882c7104b6c7f0227b0d83484a24c464	0	0	0	0	0	0	0	0	0	0	0	0	0	0	0	0	0	0	0	0	0	0	36	0	0	0
fdf16c874a14334dcc807ffd4571a667	0	0	0	0	0	0	0	0	0	0	0	0	0	13	0	0	0	0	0	0	0	0	0	0	0	0
a5330007f7b9245875417ecb87eb2db0	8	0	0	3	0	0	27	0	0	0	0	0	0	0	0	0	0	0	73	0	0	0	0	0	0	0
37d27b38583669b01318345c68104f1e	0	1	0	0	0	0	0	0	0	0	0	0	0	0	0	0	0	0	0	0	0	0	0	0	0	0
356fdceeb88b20bb0c9ff3c93590d7c3	26	30	66	130	0	0	0	0	36	0	8	9	7	3	17	0	92	0	36	0	0	0	9	0	77	0
cccf6dcadf9183cc7fe181880a1ac39d	0	0	0	0	0	0	75	0	0	0	0	0	0	0	0	0	0	0	0	0	0	0	0	0	0	0
a4a40c7f65f2195a3f04204b9797b585	0	0	0	0	0	0	0	0	0	0	0	8	0	0	0	0	0	0	0	0	0	0	0	0	0	0
68be74ad9539c96bdf61cce453b1a399	0	0	0	0	0	0	111	0	0	0	0	0	0	0	0	0	0	0	0	0	0	0	0	0	0	0
7132b8ef79032cd3e7b29a83b71a3800	0	0	0	0	0	0	0	0	0	0	12	13	12	0	0	0	0	0	0	39	0	0	0	15	52	15
3fdeb77e17943d1442cd51f682bf9997	0	0	0	0	0	0	0	0	0	0	0	0	0	0	0	0	0	0	0	0	74	0	43	0	0	0
92a685da745d91950ba32e47c586b779	0	0	0	9	0	0	0	8	0	0	0	0	0	0	0	0	0	0	0	0	0	0	0	0	0	0
8b5e5541e81859ed97bf0a2ff45002fb	6	3	0	0	0	0	0	0	0	0	0	0	0	0	0	0	0	0	0	0	0	0	0	0	0	0
e3c6d0e463b328edda8067f436527951	829	965	1664	516	442	587	1130	1902	1055	513	171	117	75	4	469	2	266	4	207	24	0	0	452	0	140	0
823ea2db6e38fea4626882986f152833	0	0	0	9	0	0	0	0	0	0	0	0	0	0	0	0	0	0	0	0	0	0	0	0	0	0
79fb463b03258f3b12cf7aee00e57200	0	0	0	0	0	0	0	0	0	0	0	0	0	0	0	0	0	0	0	0	0	0	0	0	28	0
f6e0ab02e532d090df6fba9a4566be25	0	0	0	0	0	0	0	0	0	0	0	0	0	9	0	0	0	0	0	0	0	0	0	0	0	0
7d7b0ab20b72f25a5f659d207e2fe00b	0	0	0	0	0	0	0	0	0	0	8	3	0	0	0	0	0	2	0	0	0	0	124	0	158	0
b210c74511d721549c6211d49b533a6a	0	0	0	0	0	0	0	0	0	0	0	0	7	0	54	0	0	0	8	0	0	0	0	0	72	0
168bd6a0865f0bfa5dfff15b7a923606	0	0	0	1	0	0	0	0	0	0	0	0	0	0	0	0	0	0	0	0	0	0	0	0	0	0
1bed61094e610a858d201784a6a5e112	0	0	0	0	0	0	0	0	0	0	0	0	0	0	0	0	0	0	0	0	7	0	0	0	0	0
6a8437e6d9d34cd3eeacd78a082680b3	0	0	0	1	0	0	0	0	0	0	0	0	0	0	0	0	0	0	0	0	0	0	0	0	0	0
572a7a4d7dbbaa4d6e62d1966a157087	0	0	0	0	0	0	0	0	0	0	0	0	0	0	0	0	0	0	0	0	0	0	0	0	5	0
030b98ef7e5c924905bb78a472612303	0	0	0	0	0	0	0	0	0	0	0	0	0	29	0	0	0	0	0	0	0	0	0	0	17	0
f46b7f240d5d435341703a45c8380f57	0	0	0	4	0	0	0	0	0	0	0	0	0	0	0	0	0	0	0	0	0	0	0	0	0	0
13c8174bc4f4a0ac72ddc42a6e3e1699	0	0	0	0	0	0	0	0	0	0	0	0	0	0	0	0	0	0	35	0	0	0	0	0	0	0
304c02e590f8747c4e01374dea798c3e	0	0	0	10	0	0	0	0	0	0	0	0	0	0	0	0	0	0	0	0	0	0	0	0	0	0
2da78f6ab7621396bbdd45f805fca38d	3	33	5	4	0	0	0	0	0	0	356	211	238	1	82	0	0	0	107	0	147	0	49	0	86	0
6ff16a092eaa364fd0a0b9a9ef1adb75	0	0	0	0	0	0	0	0	0	0	0	0	0	0	0	0	0	0	0	0	0	0	0	0	6	0
0c1d0aa22f814678703f3cfe2f8c4dad	0	0	0	0	0	0	0	0	0	0	0	0	0	0	0	0	0	0	0	0	0	0	0	0	23	0
9244707a91a63df5c71591847480e4f9	0	0	0	0	0	0	0	0	0	0	0	0	0	0	0	0	0	0	0	0	0	0	0	0	44	0
065d3f1dd0030276d7e1021f92c73dc8	0	0	0	0	0	0	0	0	29	0	0	0	0	0	0	0	0	0	0	0	0	0	0	0	0	0
fa7a800e66c2b5840700069e22cd1867	0	0	0	0	0	0	0	0	0	0	0	0	0	0	0	0	0	0	0	0	0	0	18	0	0	0
dbe6b4fdd52a76c72fdac71516f4d94a	0	0	0	4	0	0	0	0	0	0	0	0	0	0	0	0	0	0	0	0	0	0	0	0	0	0
56a25b1ab3d254df1fda4977309bc9a8	0	0	0	4	0	0	0	0	0	0	0	0	0	0	0	0	0	0	0	0	0	0	0	0	0	0
073c841f955d1127f7997bf69f6df50f	0	0	0	0	0	0	0	0	0	0	0	0	0	2	0	0	0	0	0	0	0	0	0	0	6	0
ccae352c887fb326552df412318cf5ad	0	0	0	4	0	0	0	0	0	0	0	0	0	0	0	0	0	0	0	0	0	0	0	0	0	0
3f13ffcefa7d1dfddfebf5365ed2d5e7	0	0	0	5	0	0	0	0	0	0	0	0	0	0	0	0	0	0	0	0	0	0	0	0	0	0
c96cb6fb0d0d0763e57c4c82c7e3b033	0	0	0	0	0	0	0	0	0	0	0	0	0	3	0	0	0	0	0	0	0	0	0	0	0	0
98fa45caf9889ff7abe8a2114ad8c616	0	0	0	16	0	0	0	0	0	0	0	0	0	0	0	0	0	0	0	0	0	0	0	0	34	0
20d652a3ebb4d290c7617856602af796	0	2	0	0	0	0	0	0	0	0	0	0	0	0	0	0	0	0	0	0	0	0	0	0	0	0
fcbab676f9de6f898ef17a1b10ecc0c5	0	0	0	0	0	0	0	0	0	0	0	1	0	0	0	0	0	0	0	0	0	0	0	0	117	12
e5c2cc5499d7b7ce62acc1501d1f4dfd	157	97	148	42	0	7	0	274	0	40	20	10	24	12	0	0	28	0	13	52	76	0	28	43	55	0
e626f076626e37fa5770c0b75d623aa9	0	7	0	0	0	0	0	0	0	0	0	0	0	0	0	0	0	0	0	0	0	0	0	0	0	0
a5b801d3c9670d19c73a1a93c56c47c4	0	0	0	0	0	0	0	0	0	44	2	1	0	1	0	0	0	0	0	0	0	0	0	0	0	0
800bfb1e89a3576671dbf9eefce1f1bb	0	0	0	13	0	0	0	0	0	0	0	0	0	0	0	0	0	0	0	0	0	0	0	0	0	0
66a5f4b67c48d4e4ea1a0df315e48994	0	0	0	0	0	0	0	0	0	0	0	2	5	0	0	0	0	0	0	0	0	0	0	0	0	0
df5ec9484755e0467fd682b4ca7a450f	0	0	0	0	0	0	0	0	0	0	0	0	0	0	0	0	0	0	0	0	0	0	16	0	0	0
f6e3d296fe1e6a7381fd88f9c59c2310	0	6	0	1402	0	0	0	0	0	0	0	2	1	3	0	0	0	0	0	0	0	0	0	0	0	0
e7348a458bbf587fd4322eb3f543422a	24	0	7	0	0	0	0	0	0	0	0	0	0	0	0	0	0	0	0	0	0	0	0	0	0	4
b4d0bf020acfb4bfa926f93b4be0d03b	0	0	0	0	0	0	0	0	0	0	0	0	3	0	0	0	0	0	0	0	0	0	0	0	0	0
11e8fdd6850f60942c2a5a117d137c8b	69	116	53	1518	0	0	0	0	0	0	60	14	45	7	0	2	0	0	0	0	0	0	0	0	0	0
6117c35c8a86ff7f2ef557ffe7e8eea3	0	0	0	1	0	0	0	0	0	0	0	0	0	0	0	0	0	0	0	0	0	0	0	0	0	0
3c2c0c8bff941c93892204ab83bdd190	0	0	0	0	0	0	0	0	0	0	22	13	9	0	125	0	105	0	173	6	12	0	170	0	175	2
7cc85a8155c539c6aad17eb2c1028e93	0	0	0	0	0	0	0	0	0	0	0	0	0	4	0	0	0	0	0	0	0	0	0	0	0	0
0ab67e990a64f835ad3fa37e050f2406	0	0	0	0	0	0	0	0	0	0	0	0	0	0	0	0	0	0	0	0	0	0	74	0	0	0
09f1e7b4c7daf08f540cb7546a1df9e8	0	0	0	0	0	0	0	0	0	0	0	0	0	0	0	0	0	12	0	0	0	0	0	0	0	0
7c9ae8d2841515d2feacb36d1a6d8635	11	0	0	8	0	0	0	0	0	0	6	0	17	1	0	0	0	0	0	0	0	0	0	0	0	0
e32c5e763aaa948465788c49fbabfaf5	66	40	122	62	88	0	68	277	248	67	278	313	170	15	125	7	0	0	239	210	175	295	855	26	1527	73
fc2b260f8fdc048253801aa9285b3ecf	0	0	0	0	0	0	0	0	0	0	0	17	0	0	0	0	0	0	0	0	0	0	57	0	0	0
4287461f320b3d180064e2a2ebf32a3e	0	0	0	8	0	0	0	0	0	0	0	0	0	5	0	0	0	0	0	0	0	0	0	0	0	0
5b3ddf05360e06997cb7f609018acd67	0	0	0	0	0	0	0	0	0	0	0	0	0	0	0	0	0	0	0	0	0	0	0	0	22	0
0c6a2d33a90b88aec6c212199c8c6ac5	0	2	3	1	0	0	0	0	0	0	0	0	0	0	0	0	0	0	0	0	0	0	0	0	0	0
c5517dea82d4f383284aafda5229b0c4	0	0	0	1	0	0	0	0	0	0	0	0	0	0	0	0	0	0	0	0	0	0	0	0	0	0
23408535224c5a4c032d83b77ea24235	0	0	0	9	0	0	0	0	0	0	0	0	0	0	0	0	0	0	0	0	0	0	0	0	0	0
0598f3d847ea3e94e75639cfd2a54a71	0	0	0	0	0	0	0	0	0	0	0	0	1	0	0	0	0	0	0	0	0	0	0	0	0	0
fad385516bc4ae5569a363bcaf126215	0	0	0	0	0	0	0	0	0	0	0	0	0	0	0	0	0	0	0	0	0	0	0	0	2	0
09bff705f1a2c046029b7f34d78658f8	0	0	0	1	0	0	0	0	0	0	0	0	0	0	0	0	0	0	0	0	0	0	0	0	0	0
d3b3e42b9285fe865e5ee7fa8a94b6e4	0	0	0	0	0	0	0	0	0	0	0	0	0	0	0	0	0	0	74	0	0	0	0	0	0	0
b7676db302f09fcaedb6e93e4a0edf2e	0	0	0	0	0	0	0	0	0	0	13	11	0	5	0	71	688	1561	0	302	0	0	82	0	0	35
4cd7582bd0b2583c3915d3a297f1fae8	0	2	0	0	0	0	0	0	0	0	0	0	0	0	0	0	0	0	0	0	0	0	0	0	0	0
cebc2e3cc860a1e20cbc77e98c600f7b	0	0	0	0	0	0	0	0	0	0	3	6	0	0	0	0	24	0	0	0	10	0	0	0	15	0
51253619f3488f14c138fab3532185fd	0	0	0	0	0	0	0	0	0	0	2	0	0	0	0	0	0	0	0	0	0	0	0	0	0	0
48f5bb1ba0021f336d2f88c14dffc533	0	0	0	0	0	0	0	0	0	0	0	0	0	0	0	0	0	0	101	0	0	0	0	0	0	0
cc2690e575f02c82922460b7b1475a56	38	9	11	3	0	0	37	0	15	0	0	3	0	0	31	0	99	0	0	0	0	0	0	0	20	0
a382fad7856744bcbd28974cffd97880	0	0	0	0	0	0	0	0	0	0	0	0	0	0	0	0	0	0	0	0	0	0	0	5	0	0
0378bec9c46c807b8d65ea07134cf870	0	0	0	29	0	0	0	0	0	0	0	0	0	0	0	0	0	0	0	0	0	0	0	0	0	0
5f341d1ae1965b211340326eb6f7880f	2361	3274	2346	7002	0	0	0	0	4	0	2007	2031	1842	59047	0	0	0	0	0	0	0	0	0	0	0	0
bfb02ab3eb3f06dd51649882135e9660	16	16	13	20	0	0	0	0	0	0	15	11	27	0	0	0	0	0	0	0	0	0	0	0	0	0
112e6833f4dac8cb4923c6018dc1fa12	0	0	6	0	0	0	0	0	0	0	0	0	0	0	0	0	0	0	0	0	0	0	0	0	0	0
26a233ce2beecf1501ebfc817bd88ec9	0	0	0	0	0	0	0	0	0	0	0	0	0	0	0	0	0	0	0	0	0	0	0	0	5	0
17438b7cae53025a063a6cd5bc1afc48	2	0	0	2	0	0	0	0	0	0	0	1	0	9	0	0	0	0	0	0	0	0	9	0	0	0
c55fa63cc8f1ab6990c0c37fe13bca83	0	0	0	0	0	0	0	0	0	0	0	0	0	1	0	0	0	0	0	0	0	0	0	0	0	0
8af5876046c83b6e373d52a8c4a4930d	5	8	0	2	0	0	0	0	0	0	0	0	0	0	0	0	0	0	0	0	0	0	0	0	0	0
d7240fa94a32c05ae6146823e12ef762	69	45	83	79	0	0	0	0	0	0	0	0	0	0	0	0	0	0	0	0	0	0	0	0	0	0
14b3bb88055e9613b10503362e7a3162	0	8	0	0	0	0	0	0	0	0	0	0	0	0	0	0	0	0	0	0	0	0	0	0	0	0
02e88964b2998f8c47588f8ae9dfeeb3	0	0	4	17	0	0	134	0	0	0	0	1	0	3	51	0	0	0	0	0	0	0	32	0	0	0
20e17a5151951492fe49d6163cdb21a5	0	0	0	14	0	0	0	0	0	0	0	0	0	0	0	0	0	0	0	0	0	0	0	0	0	0
9f848e418486e532793b686a64510b24	0	0	0	0	0	0	0	0	0	0	0	0	0	0	0	0	0	0	0	0	0	0	0	0	19	0
a3e9d7a9d9574daa772a84f8723672b8	0	0	0	6	0	0	0	0	0	0	0	0	0	0	0	0	0	0	0	0	0	0	0	0	0	0
312c235090c513442d30eaa34857f7be	0	0	0	2	0	0	0	0	0	0	0	0	0	0	0	0	0	0	0	9	0	0	0	0	0	0
238b4faa00f28523352a0820a03ca25d	0	2	0	0	0	0	0	0	0	0	0	0	0	0	0	0	0	0	0	0	0	0	0	0	0	0
98aa441303aa59b83780b5f13a6bc13c	0	0	0	0	0	0	0	0	0	0	0	0	0	0	0	0	0	0	0	0	0	0	6	0	0	0
5b061cf4c9ae23973a8505e937f0691d	0	0	0	0	0	0	0	0	0	0	0	0	0	0	0	0	0	0	0	0	0	0	0	0	18	0
ab89782de748fae37595efcb3fae3aad	0	0	0	0	0	0	0	0	0	0	0	0	0	2	0	0	0	0	0	0	0	0	0	0	0	0
670e4839013a468a6f79884773cc2b90	0	0	0	0	0	0	0	0	0	0	0	0	0	0	0	0	0	0	0	6	0	0	0	0	11	0
f2ed277fbe7c37e86a1fcff89460a90a	0	0	0	0	0	0	0	0	0	0	0	0	0	0	0	0	0	0	0	0	0	0	11	0	0	0
65190ee9623dbdf06dfef3c9c2cc8bdc	0	0	0	0	0	0	75	0	0	0	0	0	0	0	0	0	0	0	0	0	0	0	0	0	0	0
cffa5c500d068e00af3639e701429296	0	0	0	0	0	0	0	0	0	0	0	0	0	0	0	0	36	0	0	0	0	0	29	0	0	0
27d1530a49b3815b4ba2b5c3af0e6b81	0	0	0	10	0	0	0	0	0	0	0	0	0	0	0	0	0	0	0	0	0	0	0	0	0	0
bef2d7e1a2de8059098b430814143585	0	0	0	0	0	0	0	0	0	0	0	0	0	0	0	0	0	0	0	0	0	0	57	0	18	0
f60da86a8bc3e65a47def0dffe36d959	0	0	0	9	0	0	0	0	0	0	0	0	0	0	0	0	0	0	0	0	0	0	0	0	0	0
4e298c91567d002efc02d8f2e867a022	0	0	0	16	0	0	0	0	0	0	0	0	0	0	0	0	0	0	0	0	8	0	0	0	1	0
66f73da8ea94d620dd4cc7c8a5b6e1ff	5	0	0	0	0	0	0	0	0	0	4	0	0	0	0	0	0	0	0	0	0	0	0	0	0	0
3b2147c495a71cbf266a0965d4c7650c	0	0	0	0	0	0	0	0	0	0	0	0	0	0	0	0	0	0	0	17	0	0	0	0	0	0
f5460fdf34910ee5fa7e698d779664f3	0	0	0	0	0	0	0	0	0	0	0	0	0	0	0	0	62	0	0	0	0	0	0	0	0	0
f26c3fb7d9bd3b7026964d828789beca	21	0	0	0	0	0	0	0	0	0	36	15	0	0	0	0	0	0	0	0	0	0	0	0	10	0
ba7a38871393cb8f876b0e2faa8b904f	0	0	0	0	0	0	0	0	0	0	10	20	0	0	0	0	0	0	0	0	0	0	0	0	0	0
cf9c5f6b16528ac2c750be181cd70857	72	165	692	28	0	0	29	0	96	0	69	22	42	0	1321	1	1252	0	365	0	0	0	868	0	604	7
0279ede5ef8976fbeba14ae9a9179fa2	0	0	0	79	0	0	0	0	0	0	2666	1373	1585	21	166	56	400	199	135	333	0	0	32	48	76	24
178d09a1ffbe30c1bba4f7847b4218cf	7	21	7	1	0	0	9	0	0	0	11	5	10	0	0	0	12	0	0	0	45	0	0	0	47	0
f75d2d288263468f9c227af80fb9ae93	0	0	0	0	0	0	0	0	0	0	5	12	10	0	0	0	0	0	0	0	0	0	0	0	0	3
bb69831fa559d8371cd667e845c74b25	0	0	0	15	0	0	0	0	0	0	0	0	0	0	0	0	0	0	0	0	0	0	0	0	0	0
a4863e4727002b8c2ca006f777adb9b1	0	0	0	0	0	0	0	0	0	0	0	0	0	0	219	0	74	0	0	0	146	0	40	0	0	0
b8c8ba2e1fa7b29753293a7b799c8021	0	0	0	10	0	0	0	0	0	0	0	0	0	0	0	0	0	0	0	0	0	0	0	0	0	0
7a095ab45d84c81863cef803708d6b1d	0	0	0	5	0	0	0	0	0	0	0	0	0	0	0	0	0	0	0	0	0	0	0	0	0	0
6c873c06acd7efc3c21cfb7b8a2270a1	94	95	185	18	784	0	108	0	132	13	62	15	13	0	681	0	173	0	168	1	881	0	118	0	105	0
d755e372be7f2f33cb093686ff5c8b5b	0	3	14	0	0	0	0	0	0	0	0	3	0	0	0	0	0	0	0	0	0	0	6	0	0	0
9eb77abd888eb4d47349617555e61309	0	0	0	71	0	0	0	0	0	0	0	0	0	0	0	0	0	0	0	0	0	0	0	0	0	0
675f8f59b14d4c18360f850ab7258a12	0	0	5	0	63	6	81	0	127	0	0	0	0	0	868	0	59	0	0	0	6	0	49	0	0	0
188a148fa20a3350d0874dfcde1f7cae	1124	993	1166	978	640	0	2217	3	1327	0	579	479	586	12	3002	0	700	0	2846	3	187	0	855	0	638	3
6ac87b2125f3b53e6b4ba5abeb9fdefc	0	0	0	0	0	0	0	0	0	0	0	0	0	0	0	0	0	0	50	0	0	0	0	0	0	0
51f817ded9d764201bd7e5ee512395de	1	0	0	0	0	0	0	0	0	0	0	0	0	0	0	0	0	0	0	0	0	0	0	0	0	0
004b4b1e4d6a51f00f0516cbe956cb6b	0	0	0	0	0	0	0	0	0	0	281	114	195	21	2265	0	1349	0	727	0	276	0	276	0	108	0
a6df323109c9d9661947956a6586d791	0	0	0	10	0	0	0	0	0	0	0	0	0	0	0	0	0	0	0	0	0	0	0	0	0	0
f9865d5f334f944b9267ca9925a6a2e2	6	5	0	377	0	0	0	0	0	0	0	0	0	0	0	0	0	0	0	0	0	0	0	0	0	0
0754427bd10205ee07a1de9949021d33	0	0	0	0	0	0	0	0	0	0	29	33	20	3	0	0	0	0	0	0	0	0	29	0	54	0
f07cea8742a954c6cfdb446840dea56c	0	0	0	0	0	0	0	0	0	0	2	5	0	0	1229	0	92	0	181	0	0	0	0	0	0	0
cecab5500037abac4b7ee4fe92be7ca3	0	0	0	0	0	0	0	0	0	0	4	7	0	0	0	0	0	0	0	0	0	0	0	0	0	0
a872bfebe26382f58b85e43f1cb195e9	0	0	0	0	0	0	0	0	0	0	0	0	0	1	0	0	0	0	0	0	0	0	0	0	0	0
8b204d8e7030ae94052e2500f0104763	0	0	0	8	0	0	0	0	0	0	0	0	0	0	0	0	0	0	0	0	0	0	0	0	0	0
b4c512c42a9ffb564fb88b49ad41e39e	0	0	13	0	0	0	0	0	35	0	0	0	0	0	0	0	0	0	79	0	0	0	0	0	14	0
7fd475901752618023df911cde43e023	3	0	0	0	0	0	0	0	0	0	0	0	0	0	0	0	0	0	0	0	0	0	0	0	0	0
195e925a24aaf5b0ebc7f6cb831285cd	0	0	0	0	0	0	0	0	0	0	0	0	0	1	0	0	0	0	0	0	0	0	0	0	0	0
ecb7648c7cba33f3d41b8fb8ce74162d	0	0	0	62	0	0	0	0	0	0	0	0	0	0	0	0	12	0	0	0	0	0	0	0	9	0
f75979e47c5d01957d4280c75f22c26b	297	207	254	32	237	7	17	168	10	11	24	30	38	0	0	0	50	0	77	0	35	0	0	0	0	0
1e83de37792673ae62949216bc77bd86	0	0	0	0	0	0	36	0	0	0	0	0	0	0	0	0	0	0	87	0	0	0	0	0	0	0
4b1adeb1d8885407a7346e815eddbd10	0	0	0	0	0	0	0	0	100	0	0	0	0	0	0	0	0	0	0	0	0	0	0	0	0	0
a5b5e9cf7b09012ae845ea5f95d1feea	28	47	44	0	4	0	0	0	16	0	9	0	0	0	0	0	4	0	0	0	0	0	6	0	29	0
0e9283e2a5c4e16d01cd33bc0203444b	0	0	0	0	0	0	0	0	0	0	0	0	0	0	0	0	0	0	0	0	0	0	0	0	16	0
3f7b3bcb84b33a5aa217385d3e7644e0	0	0	0	2	0	0	0	0	0	0	0	0	0	0	0	0	0	0	0	0	0	0	0	0	0	0
db490249ec50876a017ae3e5e78a7b5c	0	0	0	0	0	0	0	0	0	0	0	0	0	0	0	0	0	0	0	0	0	0	0	0	9	0
ea0624cd937f2e824d5d84df82ce24ea	971	1467	1544	273	0	0	47	0	0	0	309	57	132	2	0	0	0	0	0	0	0	0	0	0	0	0
c8c68cb558f9018f51834194a9fba1ee	0	0	0	0	0	0	0	0	0	0	0	0	0	0	0	0	0	0	0	0	0	0	0	0	0	3
6a0b91e45f5d0908036c0966e1e8d8d3	0	0	0	11	0	0	0	0	0	0	0	0	0	0	0	0	0	0	0	0	0	0	0	0	0	0
ed5b08509395217ebdff99518bdb5897	0	0	0	0	0	0	0	0	0	0	0	0	0	3	0	0	0	0	0	0	0	0	0	0	33	0
9ba0e5d17ee23c38cd3b958fdd7efd7c	0	0	0	1130	0	0	0	0	0	0	0	0	0	5	0	0	0	0	0	0	0	0	0	0	0	0
063c95366e4237ed4f75a4d707a98ab3	0	0	0	0	0	0	0	0	0	0	0	0	0	0	0	1	0	0	0	0	0	0	0	0	0	0
19fb77b71926bfa05894effb7c09496f	0	0	0	0	0	0	0	0	0	0	0	0	0	0	0	0	0	0	0	0	0	0	0	0	22	0
fd7c4234e4575021f53ac3251fab6445	0	0	0	0	0	0	0	0	0	0	0	0	0	0	0	0	51	0	0	0	0	0	8	0	17	0
d453f0a60bc761517a428112b5667a06	1	0	0	0	0	0	0	0	0	0	0	0	0	0	0	0	0	0	0	0	0	0	0	0	0	0
132697a0a379808bd67df32230fedfe8	0	0	0	0	0	0	0	0	0	0	0	4	5	0	0	0	0	0	0	0	0	0	0	0	0	0
bdf413072bc3be7e813517a43412ed76	0	0	0	0	0	0	0	0	0	0	0	0	0	1	0	0	0	0	0	0	0	0	0	0	0	0
dee4c98d91c7d37dd45ebbe5295b865c	0	0	0	0	0	0	0	0	0	0	0	0	0	151	0	0	0	0	0	0	0	0	25	2	0	28
8b621b5ca8146e9b622aa07f6967fa29	0	0	0	7	1067	0	0	0	0	0	0	0	0	18	0	0	548	0	0	0	0	0	0	0	0	0
937a9f94cd47a8808e75e87c86c7b6b0	0	0	0	81	0	0	0	0	0	0	0	0	0	2	0	0	0	0	0	0	0	0	0	0	0	0
7a3dfa90ddd27d2c008ac8928674d5ee	0	0	3	0	0	0	0	0	0	0	0	0	0	0	0	0	0	0	0	0	0	0	0	0	0	0
48e16e02795f350f01f4298500c5d5d0	0	0	0	0	0	0	0	0	0	0	0	0	5	0	0	0	0	0	0	0	0	0	0	0	0	0
dd69aa9b9b4793b7e416e9886780ad54	0	0	0	0	0	0	0	0	0	0	0	0	0	0	0	0	0	0	0	0	0	0	0	0	37	0
b9a61b224df02457a75165963b3308b1	0	0	0	0	0	0	0	0	0	0	0	0	0	0	0	0	0	0	53	0	0	0	0	0	0	0
b0db7026eda9734776238c4de98bcee3	0	0	0	0	0	0	0	0	0	0	0	0	0	0	0	0	0	0	0	0	0	0	0	2	10	0
c80f7ac8070994f7512af509b4ce0e25	0	0	0	0	0	0	0	0	0	0	0	0	0	0	0	0	0	0	54	0	0	0	0	0	0	0
1844736cf8970e565c1190ed5ceddf3c	0	0	0	0	0	0	0	0	0	0	0	3	3	0	0	0	0	0	0	0	0	0	0	0	0	0
a079713a2474f462f354b973a1268274	0	0	0	0	33	0	0	0	0	0	0	0	0	0	0	0	0	0	0	0	0	0	0	0	0	0
72378d5f1949d148e66ab871350874a2	0	0	0	0	0	0	0	0	0	0	1	2	0	0	0	0	0	0	0	0	0	0	0	0	0	0
37a113a0510feb90a4ec4b6d6d74d270	0	0	0	0	0	0	0	0	0	0	0	0	0	0	0	0	0	0	0	21	0	0	0	0	0	0
db14d40f0795dfd2488bd8a4b6e5fee0	0	0	0	7	0	0	0	0	0	0	0	0	0	0	0	0	0	0	0	0	0	0	0	0	0	0
b2d7b5395edb1f9ed0ad06d955c5ad67	0	0	0	0	0	0	0	0	0	0	0	0	0	0	0	0	0	0	0	0	0	0	0	0	6	0
4461e7f91b65cda3c9080557791aa929	0	0	0	0	0	0	0	0	0	0	3	5	0	4	0	0	0	0	0	0	0	0	20	0	0	0
d0c7f91ccc84073da375bf1832a5d91b	0	0	0	4	0	0	0	0	0	0	0	0	0	8	0	0	0	0	0	0	0	0	0	0	39	18
9d7fd420bcbad4736296b811a1c4443a	0	0	0	28	0	0	12	0	0	0	0	0	0	0	0	0	0	0	36	0	0	0	0	0	80	2
949187abfe16e70b41223c417e9a1ff7	0	0	0	0	0	0	0	0	0	0	12	0	0	0	0	0	0	0	0	0	0	0	0	0	0	0
7ccca954322d826cabcdb0e41fa5d0ce	170	439	419	339	0	0	126	0	0	0	29	17	17	0	1075	0	1617	0	0	0	0	0	78	0	28	0
554013c0c89b9cc572991c9751439da1	0	0	0	8	0	0	0	0	0	0	0	0	0	0	0	0	0	0	18	0	0	0	0	0	0	0
03842c19e6ffe124b5441ae2e6d2d275	0	0	0	0	0	0	0	0	0	0	0	0	0	0	0	0	0	0	0	0	12	0	0	0	0	0
542b9fd28fbc894276422439bad0e7b5	48	16	33	18	312	0	337	0	143	0	22	13	37	0	535	0	570	0	449	4	568	0	225	0	201	0
3dce3e6758a93df798bd0af062723f43	0	0	0	0	0	0	0	0	0	0	0	0	0	0	0	0	0	0	0	0	0	0	16	0	0	0
1c9d96e72adfafb10343f0ebb3429796	0	0	0	19	0	0	0	0	0	0	0	0	0	0	0	0	0	0	0	0	0	0	0	0	0	0
69eae0d3e8c4a2f949ff742bb99ba2be	0	0	0	0	0	0	0	0	0	0	0	0	0	0	0	0	0	0	0	0	0	0	35	0	0	0
e154b5650093c032186dbd387e3fab19	0	0	0	0	0	0	0	0	0	0	0	0	0	0	0	0	0	0	0	0	12	0	0	0	0	0
3e426f39685e8354e601139bb3666049	847	1127	506	2338	116	0	0	0	18	0	177	76	126	2	35	0	0	0	0	0	0	0	35	0	0	0
b5b747914e611b9879de578d08872573	0	0	0	41	0	0	0	0	0	0	0	0	0	0	0	0	0	0	0	0	0	0	0	0	0	0
713407bd97466f8f126831bc2549a8d4	0	0	0	10	0	0	0	0	0	0	0	0	0	0	0	0	0	0	0	0	0	0	0	0	0	0
d5c8fdd66e46eb3b28818f6b34e2e2fd	0	0	0	0	0	0	0	0	0	0	0	0	0	0	0	0	0	0	0	0	0	0	0	0	1	0
462115aa17427df7a3be14951cffa463	0	4	0	6	0	0	0	0	0	0	0	0	0	0	0	0	0	0	0	0	0	0	0	0	0	0
2afd003bc970347783bf1240ee0028f5	0	0	0	2	0	0	0	0	0	0	0	0	0	0	0	0	0	0	0	0	0	0	0	0	0	0
6dc8d712a6645d3517b1ec8997dbd0d4	86	30	37	12	27	0	355	0	238	0	234	211	123	30	928	0	132	0	94	0	474	0	399	0	643	0
22d5d563bfcc3266e899a7b20f6b7269	0	0	0	4	0	0	0	0	0	0	125	54	172	0	175	0	0	0	0	0	0	0	71	0	0	0
92aa253f3fb59d7852dbcdc7d7f9e00e	7	0	0	24	0	0	0	0	0	0	7	5	0	0	0	0	28	0	0	0	0	0	0	0	22	0
4865a8d8d5093f327f5f9558ef36745f	41	8	5	15	19	0	0	0	0	0	29	12	19	43	85	0	22	0	504	8	0	0	108	13	128	8
2f7d1a41507d514ea95fc6f1cfed35cb	0	0	0	0	0	0	0	0	0	0	2	0	0	0	0	0	0	0	0	0	0	0	0	0	0	0
d62ae358d66c70038ad56544cb5844f0	0	0	0	5	0	0	0	0	0	0	0	0	0	0	0	0	0	0	0	0	0	0	0	0	0	0
3be6de5a68f91b065656af6d88033f29	0	0	0	0	0	0	0	0	0	0	11	10	43	0	0	0	0	0	0	0	0	0	0	0	5	0
ed05ea7558788800e69fe055e2875707	0	0	0	0	0	0	0	0	0	0	0	0	0	0	0	0	0	0	0	0	0	0	0	0	19	0
6c6249020d971dbcda9a576e46dd9556	0	0	0	7	0	0	0	0	0	0	3	4	9	0	0	0	0	0	0	0	0	0	0	0	0	13
d0ff74db14933abb5ae58e095dbf5c4a	0	0	0	7	0	0	0	0	0	0	0	0	0	0	0	0	0	0	0	0	0	0	0	0	0	0
16579033c2af291e8e606d5c127bb866	0	0	0	0	0	0	0	0	0	0	0	0	0	0	0	0	0	0	0	0	0	0	0	0	5	0
0e734d8faaf9626b657ce8d133d80751	0	0	0	0	0	0	0	0	0	0	0	0	5	0	0	0	0	0	0	0	0	0	0	0	0	0
8a0e43636e861e93ca8bb922382d2c85	14	0	0	0	0	0	30	18	0	0	0	10	0	0	0	0	0	0	17	0	0	0	21	0	45	0
90d3e59479f844cd2f233856b088859f	0	4	0	0	0	0	0	0	0	0	0	0	0	6	0	0	0	4	0	0	0	0	59	0	35	11
866243bff65944bfccd0104ada36e5af	2	0	0	0	0	0	0	0	0	0	0	0	0	0	0	0	0	0	0	0	0	0	0	0	0	0
c3fe857c510ccc34f8d1290a6d744e61	0	0	0	0	0	0	0	0	0	0	0	0	0	3	0	0	0	0	0	0	0	0	0	0	0	0
a8625bb4f3b54726e2e0b4f62073374e	0	0	1	0	0	0	0	0	0	0	0	0	7	0	0	0	0	0	0	0	0	0	0	0	0	0
1ca953323e3e9eb93f1ec1ad41db5e08	0	0	0	42	0	0	0	0	0	0	0	0	0	0	0	0	0	0	0	0	0	0	0	0	0	0
daa0fad011754213fca3f80239dd06a7	0	0	0	0	0	0	0	0	0	0	0	0	0	4	0	0	0	0	0	0	0	0	0	0	0	0
2771a4929cfe4222db8b850f06d74795	0	0	0	0	0	0	0	0	0	0	0	0	0	13	0	0	0	0	0	0	0	0	0	0	0	0
3739fc1a84a548dead00103e52cf2022	0	0	0	2	0	0	0	0	0	0	0	0	0	0	0	0	0	0	0	0	0	0	0	0	0	0
dcd10a9b15d3cd3bd80a11d015650a0b	18	13	21	43	0	0	0	0	0	0	8	11	15	0	18	0	0	0	0	0	0	0	0	0	0	0
c57887525447bfc06236b786c704e84a	0	0	0	0	0	0	0	0	0	2	0	0	0	0	0	0	0	0	0	0	0	0	0	0	0	0
7179607c8627e6313c6fea9f05087a26	0	0	0	26	0	0	0	0	0	0	0	0	0	0	0	0	0	0	0	0	0	0	0	0	0	0
0b71ac1c10ecbd9dff797402717460bf	0	0	0	1	0	0	0	0	0	0	0	0	0	0	0	0	0	0	0	0	0	0	0	0	0	0
f908417bc88372683998c56a6cc9c174	70	0	29	0	0	0	0	65	0	10	47	17	13	0	0	0	0	0	0	0	0	0	0	0	43	19
bbce1760ad7387ac24c5a42f26ab23b7	0	0	0	0	0	0	0	0	5	0	0	0	0	0	0	0	0	0	0	0	0	0	0	0	0	0
6bf4b61ae8046e69fa2294f160b1bed8	2	0	0	0	0	0	0	0	0	0	10671	7120	10623	33	0	41	0	48	0	0	0	0	3062	32262	2567	17897
453f802893f061fd182f5f37f9cd96ea	0	0	0	0	0	0	21	0	0	0	0	0	0	0	0	0	0	0	0	0	0	0	0	0	0	0
7e7b6aa853b8def0fac9b4303ddbb5e8	0	0	0	0	0	0	0	0	0	0	2	0	0	0	0	0	0	0	26	0	0	0	0	0	11	0
70dfe6eda41c0fbc77781c80323e8eb2	4	28	0	48	0	0	0	0	0	0	129	278	214	8	2791	0	174	0	1300	0	291	0	509	0	444	0
a28a823fe7f8affcbaee6967460e950d	1	0	0	19	0	0	19	0	70	0	0	0	0	0	0	0	0	0	0	0	0	0	0	0	0	0
d65c45f29c2e6fb0866f553f5657fc3a	0	0	2	0	0	0	0	0	0	0	15	8	9	0	0	0	0	0	0	0	0	0	0	0	22	0
0c7cc9f37394842b64edf8cae674e350	0	0	0	0	0	0	0	0	0	0	0	0	0	0	31	0	0	0	0	0	0	0	0	0	0	0
ea422048c82b7cc033d071c67f90c351	0	0	0	0	0	0	0	0	0	0	0	0	0	0	0	0	0	0	0	0	0	0	0	0	20	0
b557af0fce3edf0a7c505a4bb30c43d3	12	2	6	128	0	0	0	0	0	0	14	7	0	0	0	0	0	0	0	0	0	0	0	0	0	0
8792ffe59c817b299d1c64824e9c0a33	0	2	0	0	0	0	0	0	0	0	0	0	0	0	0	0	0	0	0	0	0	0	0	0	0	0
f8f07e73d1ad1145c5b3e8269aca65fe	27	15	66	9	41	0	146	0	0	10	0	0	0	0	56	0	0	0	32	0	0	0	0	0	65	0
f5e74452574c48bc40806ec84b0b6b21	0	0	0	191	0	0	0	0	0	0	0	0	17	2	0	0	0	0	0	0	0	0	0	0	0	0
c1bf3205c728d1fbde5762a5d1c7d187	22	0	0	26	0	0	0	0	0	0	15	0	50	0	0	0	0	0	0	0	0	0	0	0	0	0
aced359121caea7074a305ec9200fc98	0	2	0	0	0	0	0	0	0	0	0	0	0	0	0	0	0	0	13	0	0	0	0	0	0	0
53d6374d4f0d965a5446e4dad6d68430	23	7	17	0	0	0	42	0	81	0	0	0	0	0	0	0	0	0	0	0	0	0	0	0	0	0
35a26bb86aa2548a5ee2d8b39255e61d	0	0	0	9	0	0	0	0	0	0	0	0	0	0	0	0	0	0	0	0	0	0	0	0	0	0
fd72d7ba44c8a6de1519c456657a6222	0	0	0	0	0	0	0	0	0	0	0	0	0	0	0	0	0	0	0	0	0	0	0	0	20	0
6390af27cc70b53f096ec61ef46aa0f7	0	0	0	19	0	0	0	0	0	0	0	0	9	0	0	0	0	0	0	0	45	0	0	0	0	0
72fab5dbb3181c65f0d85f3f9f3b4db0	0	0	0	0	0	0	0	0	0	0	0	0	0	0	0	0	0	0	0	0	0	0	0	0	4	0
80c2051605e9c8f78f26b406f7ab2270	0	0	0	13	0	0	0	0	0	0	0	0	0	0	0	0	0	0	0	0	0	0	0	0	0	0
0465cfd4ff24aee41a4274c3aead1b80	0	0	0	0	0	0	0	0	0	0	2	0	0	1	0	0	0	0	0	0	0	0	0	0	0	0
b1a1889184ebc344fda6fbe15b653396	0	0	0	0	0	0	0	0	0	0	0	1	0	0	0	0	0	0	0	0	0	0	0	0	0	0
7af6f8b5a892dc04d2d3847f8b5d8c5f	0	0	0	3	0	0	0	0	0	0	0	0	0	0	0	0	0	0	0	0	0	0	0	0	0	0
63a875aeca9bd07d020b36a3082d5dcc	0	0	3	0	0	0	0	0	0	0	0	0	0	0	0	0	0	0	0	0	0	0	0	0	0	0
7be81f7e343040037b4650e5192660af	0	0	0	0	0	0	0	20	0	0	435	612	113	123	0	9	0	0	0	186	0	0	389	22	871	937
6a2caaeaaa63c1a47c29cb324e07baae	17	28	29	230	0	0	0	0	0	0	21	30	20	0	545	0	105	0	0	0	0	0	0	0	24	0
446cabed54657754fcf4e8a42314b678	0	0	0	0	0	0	72	0	0	0	0	0	0	0	0	0	0	0	13	0	0	0	0	0	12	0
9f2c3399a53cbb529532a9db9b381e5c	108	89	127	11	16	0	883	0	665	0	0	2	0	0	0	0	30	0	33	0	0	0	16	0	10	0
633155ab86885fc8ddd3c3b5ac68d891	2	0	0	0	0	0	0	0	0	0	0	0	0	0	0	0	0	0	0	0	0	0	0	0	0	0
12fb71a628b3a089bd89420cb58e42bb	0	0	0	49	0	0	0	0	0	0	0	0	0	0	0	0	0	0	0	0	0	0	0	0	0	0
0303cd506c92d4199a121d8cc0b99cf4	0	0	0	1	0	0	0	0	0	0	0	0	0	0	0	0	0	0	0	0	0	0	0	0	0	0
43a604b3498c8dc551cd3869122b29b0	12	0	0	0	0	4	0	5	0	0	3	0	0	0	0	0	0	0	59	0	0	0	0	0	42	0
6c6fb35f8f85a3b45be893ca16f64de9	77	64	20	106	0	0	285	0	73	0	0	0	0	0	0	0	0	0	0	0	0	0	0	0	0	0
f0f904af2294e202a06f676ac2881526	0	0	0	0	0	0	0	0	0	0	0	1	0	0	0	0	0	0	0	0	0	0	0	0	0	0
8aa95c67aeeca2638042b65e36b14228	62	27	40	0	8	0	505	6	13	0	0	3	0	0	0	0	0	0	11	0	0	0	22	0	0	0
4ffa11328acf65bf4b9c4094f306a1a7	0	0	0	0	0	0	0	0	0	0	0	0	0	0	0	0	0	0	0	0	0	0	0	0	33	0
0df6ce564eeddbcb9867de5bd9dabd96	0	0	0	0	0	0	0	0	0	0	0	0	0	3	0	0	0	0	0	0	0	0	0	0	0	0
e8cbf772289c43c12339e05ba7e7ead5	0	0	0	0	0	0	0	0	0	0	0	3	0	0	0	0	0	0	68	0	17	0	9	0	65	0
ae87cc660dbe2f934eb791667daa4472	0	0	0	13	0	0	0	0	0	0	0	0	0	0	0	0	0	0	0	0	0	0	0	0	16	0
110a3cf823a8dbee061342bbcf3f854a	0	0	0	0	0	0	0	0	0	0	17	0	7	0	0	7	0	0	0	6	14	0	67	0	26	0
d9e6c85c9981d8c2f56ee4d15eaeaefc	0	5	0	96	0	0	0	24	0	20	36	114	51	2	0	0	0	0	0	0	0	0	63	57	54	23
2710c77b76af53a6fa64f4d4a3da6b4b	4	5	4	14	0	0	0	0	41	0	3	1	0	0	82	0	89	0	0	0	39	0	51	0	10	0
8d5858dbd0e7385c9a6ec35450ed1d9b	0	0	0	4	0	0	0	0	0	0	0	0	0	0	0	0	0	0	0	0	0	0	0	0	3	0
5c7b7ba47fa7853dbe642885eb0d0980	0	0	0	3	0	0	0	61	0	2	0	10	0	0	0	0	0	0	0	0	0	0	0	0	0	0
c40fca15f2f38cabc4f783d0ea3e3fef	53	57	25	54	25	0	286	0	135	0	145	130	131	5	1289	0	307	0	670	4	219	0	48	0	470	0
8dd10b0f7ce2b9632613e1b2ca3563f8	12	23	25	20	56	0	0	155	0	38	47	13	12	0	0	0	0	0	43	11	0	0	0	0	57	0
eeba717caeb4eedebfd4062ef0565af7	0	0	0	0	0	0	0	0	0	0	0	0	0	0	0	0	0	0	13	0	0	0	0	6	9	0
67cf8dc9a6775509ad362d44dcc641fa	1	0	0	1	0	0	0	0	0	0	0	0	0	0	0	0	0	0	0	0	0	0	0	0	0	0
a81c12d3b8ce0caaa304af93e1e1ab11	0	0	0	4	0	0	0	0	0	0	0	0	0	0	0	0	0	0	0	0	0	0	0	0	0	0
d4217280a3a4c3f184cb72b7e4eeffde	2	0	0	0	0	0	0	0	0	0	0	0	0	0	0	0	0	0	0	0	0	0	0	0	0	0
e5ec84671c7ba9aa97593ed45285b6df	0	0	0	0	0	0	0	0	0	0	3	0	4	0	0	0	0	0	0	0	0	0	0	0	0	0
61b7f3f0ce8bde95dac76756b31e3557	0	0	0	0	0	0	0	0	0	0	1	2	0	0	0	0	0	0	0	0	0	0	0	0	0	0
7d73ad368d75daf7ede102881350cbbd	19075	18469	14806	2352	19667	107	31359	787	26188	327	2995	2952	3748	177	18789	0	4403	0	29209	288	7316	13	6150	8	8514	14
a70e457adae05248eb920f6e1b461ecb	5	4	10	0	0	0	0	9	0	14	49	98	8	0	0	0	20	0	0	0	57	0	53	0	265	4
f05768609da39233f1d7667355e5e91d	0	0	0	0	0	0	0	3	0	0	0	0	0	0	0	0	0	0	0	0	0	0	0	0	0	0
609fe735fcc5c921d38cc17d7d40eee5	0	0	0	0	0	0	0	0	0	0	0	0	0	3	0	0	0	0	0	0	0	0	0	0	0	0
2077239b077bb3e72f1bf40a3575c77a	0	0	0	1	0	0	0	0	0	0	0	0	0	0	0	0	0	0	0	0	0	0	0	0	0	0
8d24b1f29645cb2dbafef750d4faaee2	0	0	0	0	0	0	0	0	0	0	0	3	0	0	0	0	0	0	0	0	0	0	0	0	15	0
507c947380253bdc4bf9c9d8479694d2	0	0	0	107	0	0	0	0	0	0	0	0	0	0	0	0	0	0	0	0	0	0	0	0	0	0
423c38bd117fca4529ac6d2d9279a469	0	0	0	44	0	0	0	0	0	0	0	0	0	0	0	0	0	0	0	0	0	0	0	0	0	0
8c556221aba706ab81a36b364892db7b	0	0	0	18	0	0	0	0	0	0	0	0	0	0	0	0	0	0	0	0	0	0	0	0	0	0
155f33ce828dc4c9434c82bad104a8fe	0	0	0	1	0	0	0	0	0	0	0	0	0	0	0	0	0	0	0	0	0	0	0	0	0	0
1e395803918683c5018bd167883dfee5	0	0	0	0	0	0	0	0	73	0	0	19	22	0	0	0	0	0	0	0	0	0	99	0	167	0
e60988b6bcb0c4a2507790c1d0f827d9	17	12	22	8	28	0	47	0	0	0	20	0	12	0	53	0	0	0	207	0	0	0	106	0	43	0
2b70c44a94d769a19c5f2414a9aefc85	0	0	0	0	0	0	0	0	0	0	0	2	0	0	0	0	0	0	0	0	0	0	0	0	0	0
a4220c5e8737f7686f1d154a094ee0af	333	309	102	66	0	0	0	0	0	0	48	9	13	0	0	0	0	0	0	0	0	0	0	0	0	0
a0ac9950a3521cf8e40f9784cce2f736	49	0	53	130	0	0	0	16	0	0	94	174	30	23	0	0	0	0	0	8	0	0	0	0	22	11
cecd6b710da4d4d79a2ee334a1099d51	0	0	0	0	0	0	0	15	0	0	0	0	0	0	0	0	0	0	0	0	0	0	0	0	0	0
58bf07f043e53459ebcc8f8f6391bb37	15	14	19	12	0	10	0	8	0	11	0	0	0	0	0	0	0	0	0	0	0	0	0	0	0	0
6f29fb914cd5f08a1e6a862689c1ad9b	0	0	0	0	0	0	0	0	0	0	0	0	0	0	0	0	0	0	0	0	0	0	0	0	5	0
1abdfdef1416742e2c5b1707b9619bd9	0	0	0	9	0	0	0	0	0	0	0	0	0	0	0	0	0	0	0	0	0	0	0	0	0	0
3b5638287fa304494b5989ef7b7543f8	0	0	0	0	0	0	0	0	0	0	0	0	0	0	0	0	0	0	0	0	0	0	16	0	0	0
4c58e913b3977ddb34a6ce3bb31f1197	0	0	0	0	0	0	0	0	0	0	0	0	0	2	0	0	0	0	0	0	0	0	0	0	0	0
c0dec4fd5472e89a03836e42b159b6ff	2	0	0	7	0	0	0	0	0	0	1	0	0	24	0	0	0	0	0	0	0	0	0	0	0	0
80a05736fa322813786df0f42d918d61	0	0	0	0	0	0	0	0	0	0	0	0	0	0	53	0	0	0	0	0	0	0	0	0	0	0
a198aba6e5bbb3d41de1e54070b1d70e	5	0	0	0	0	0	0	0	0	0	0	0	0	10	0	0	0	0	0	0	0	0	0	0	0	0
0b12f1066e64add295e4c266a8047ee3	0	0	0	44	0	0	0	0	0	0	0	0	0	6	0	0	0	0	0	0	0	0	30	0	0	0
3624c62b20fea52eac609295acf7975e	4	0	0	0	0	0	0	0	0	0	0	0	0	0	0	0	0	0	0	0	0	0	0	0	0	0
73534e1e5da29430f61380df8b3dcd12	0	0	0	0	0	0	0	0	0	0	0	0	0	0	0	0	46	0	0	0	0	0	0	0	22	0
d3c2fd62245570ef2749ba0bf24db353	0	0	9	0	0	0	0	0	0	0	0	0	0	0	0	0	0	0	0	0	0	0	0	0	24	0
ee3a78a73f9e9fd1f69b862b8775f11e	0	0	0	0	0	0	0	0	0	0	0	0	0	1	0	0	0	0	0	0	0	0	0	0	0	0
0597bafea1d1640af71b4a68760b2494	2	0	0	0	0	0	0	0	0	0	0	0	0	0	0	0	0	0	0	0	0	0	0	0	0	0
c296600efac700b89cab00efb27d471c	0	0	0	2	0	0	0	0	0	0	0	0	0	0	0	0	0	0	0	0	0	0	0	0	0	0
0833d20050da68186ea276ca1f834bb2	0	0	0	19	0	0	0	0	0	0	0	0	0	0	0	0	0	0	0	0	0	0	0	0	0	0
b489905ae48040bf25573aca944167a4	0	0	0	0	0	0	0	0	0	0	0	0	0	0	0	0	0	0	55	0	0	17	85	0	62	0
08e4194825dd7cfe657798b12212f257	0	0	0	11	0	0	0	0	0	0	0	0	0	0	0	0	0	0	0	0	0	0	0	0	0	0
0b137045634fc976fe684a904d6e663d	0	0	0	0	0	0	0	0	0	0	0	0	0	0	0	0	0	0	0	0	11	0	0	0	0	0
b5b016d18652c887d955c94c3c176dbb	0	0	0	3	0	0	0	0	0	0	0	0	0	0	0	0	0	0	0	0	0	0	0	0	0	0
cdcff4b5980d238948459160beb65f7e	0	0	0	1	0	0	0	0	0	0	0	0	0	0	0	0	0	0	0	0	0	0	0	0	0	0
9bd56d375a9e7eb519ddcea57fe29e90	0	0	0	20	0	0	0	0	0	0	0	0	7	0	0	0	0	0	0	0	0	0	0	0	0	0
b04fdf3340cde3f83fb297c80b70b640	28	10	0	56	0	0	0	0	0	0	23	0	7	0	0	0	0	0	0	0	0	0	0	0	0	0
be77b3033fe67d2af8d2fe8f33f0ab77	0	0	0	25	0	0	0	0	0	4	46	72	13	10	0	0	0	0	0	1	0	45	47	17	35	15
56c490a0efd8122289b92cb59bc8bc85	0	0	0	16	0	0	0	0	0	0	0	0	0	0	0	0	0	0	0	0	0	0	0	0	0	0
bd4e53048b433d5bd81de3ba1104233e	0	0	0	0	0	0	0	21	0	6	0	0	0	0	0	0	0	0	0	0	0	0	19	5	0	3
c01de620421b59628db880437faf0498	0	0	0	0	0	0	0	0	0	0	2	5	0	1	0	0	0	0	0	0	0	0	31	0	0	0
4793694371960fae620ecb6b4c7eb850	0	0	0	0	0	0	0	0	0	0	0	0	0	3	0	0	0	0	0	0	0	0	0	0	0	0
d8cfc5b4a78ec4fe10779e4b0d9e0361	0	0	0	0	0	0	0	0	0	0	0	5	0	0	0	0	0	0	0	0	0	0	0	0	0	0
9c15c25d5e5b30ad4b573bebd5ae2255	0	0	0	5	0	0	0	0	0	0	0	0	0	0	0	0	0	0	0	0	0	0	0	0	9	0
d78d5d72d73c43f0845f38ad069207e9	0	0	0	0	0	0	0	0	0	0	0	0	0	0	0	0	0	0	0	0	0	0	58	0	0	0
7fc395860479aa05d4589fcafa0f46b5	0	0	0	0	0	0	0	0	0	0	0	2	0	0	0	0	0	0	8	0	0	0	0	0	0	0
c8e6d7c2721ab277c81f23557e7719da	46	49	15	9	0	0	0	0	0	0	14	2	0	0	0	0	0	0	0	0	0	0	0	0	0	0
d2dffea5934d857a6c2c6583ddbdab53	4	0	0	1086	0	0	0	0	0	0	0	5	20	5	26	0	48	0	79	0	0	0	78	0	4	0
94d278950186551ff7e0a2800b2068f2	0	0	0	0	0	0	0	0	0	0	0	0	0	0	0	0	0	0	2	0	0	0	0	0	3	0
9ec0b7eafa1687922cb839d52056337d	5	0	0	0	0	0	0	0	0	0	13	7	8	0	0	0	0	0	0	0	0	0	0	0	0	0
19e0986168a926d100cdd4715e50d52b	111	145	115	282	27214	2907	10122	1855	6140	573	336	701	235	1583	1337	1165	907	2000	11635	3457	7260	1788	7037	1051	2772	560
507eabf0b533b050a63d72157aa4a114	0	3	0	0	0	0	146	0	0	0	0	0	0	0	0	0	0	0	0	0	0	0	0	0	23	0
d1629670675d957a087372c75e28bb8a	43	41	28	4	87	0	265	0	147	0	15	14	0	0	253	0	40	0	625	0	171	0	89	0	87	0
4b7a24721186a385261939b54b24cf08	11	0	0	0	0	0	0	0	0	0	10	0	7	0	0	0	0	0	0	0	0	0	0	0	0	0
c46fda582f98e98e4acbac6e9431ffc5	0	0	0	0	0	0	0	0	0	0	9	0	0	7	0	0	0	0	0	0	0	0	0	0	0	0
7754b5836837c259952bba0d4cc7699d	0	0	0	0	0	0	0	0	0	0	0	0	0	0	0	0	0	0	0	0	129	0	0	0	0	0
0a9bea35d4c2e356173bf3b433ef555f	2	3	5	0	0	0	0	0	0	0	0	0	0	0	0	0	0	0	0	0	0	0	0	0	0	0
fb74cde1c08a9e03ea5d52ab994a529e	2	0	5	24	0	0	0	0	0	0	0	6	0	4	0	0	0	0	47	0	0	0	0	0	0	0
0e00a0af2377441e05049a399ee6c154	0	0	0	236	0	0	0	0	0	0	3	11	0	6	0	0	0	0	0	0	0	0	0	0	0	0
5dbdbaaa258fe485987ca3413fb39dbf	0	0	0	0	0	0	0	0	0	0	0	0	0	0	0	0	0	0	0	0	0	0	0	0	15	0
76f6a9b3b1e79b3e2fab11cb43c59f05	0	0	0	0	0	0	79	31	0	0	0	0	0	0	0	0	0	0	0	0	0	0	116	0	105	26
37fc94f30c2db980dc9de224b7ef6feb	1	0	0	0	0	0	0	0	0	0	0	0	0	0	0	0	0	0	0	0	0	0	0	0	0	0
49face0a60c3d18173285e14c144adc6	0	0	0	6	0	0	0	0	0	0	0	0	0	0	0	0	0	0	0	0	0	0	0	0	0	0
7bb059129df45c455ab4d08165e11f65	0	0	0	17	44	0	0	0	0	0	0	0	0	0	0	0	0	0	0	0	0	0	0	0	0	0
af7e071748c64b7740a5986a223c6b9e	0	0	0	1	0	0	0	0	0	0	0	0	0	0	0	0	0	0	0	0	0	0	0	0	0	0
9693031dc3e3cdcab476f27c2542577c	0	0	0	0	0	0	0	0	0	0	0	0	0	0	0	0	0	0	0	0	0	0	0	0	8	0
8ab8f40e76f6d7196c1d8371def1f31b	0	0	0	0	0	0	0	0	0	0	11	18	0	0	0	0	0	0	0	0	0	0	0	0	0	0
cc432defe5041243ffce4590c8f06968	26	11	17	0	42	0	35	0	15	0	0	0	0	0	11	0	0	0	108	0	0	0	0	0	10	0
38a795f8f8856206f34af69845718463	0	0	0	0	0	0	0	0	26	0	0	0	0	0	0	0	0	0	0	0	0	0	0	0	0	0
ef5d981b3ed807657a0592919d95e6c0	0	0	7	0	0	0	0	28	27	0	0	0	0	0	0	0	0	0	0	0	0	0	0	0	0	0
cac1bbd9b8a54e9de64af65f6ded6c7c	3	0	0	0	0	0	0	6	0	0	2	0	0	0	0	0	0	0	0	0	0	0	0	0	0	0
c7321e46131b6359892ec435371bc71d	66	86	86	391	0	0	526	0	77	0	59	52	58	9	0	0	66	0	2	0	0	0	106	3	572	0
aa38abbab4aa0bb47798abb8a0ae3b37	0	2	0	20	0	0	0	0	0	0	0	0	0	0	0	0	0	0	0	0	0	0	0	0	0	0
1126d8035f746efd0d1ff737fa973f23	0	0	0	0	0	0	0	0	0	0	0	0	0	0	0	0	0	0	12	0	0	0	0	0	0	0
0e009387f085c191b6b617075c55a87a	0	0	0	0	0	0	0	0	76	0	0	0	0	0	0	0	0	0	0	0	0	0	0	0	0	0
5a7ae9537cb1435aaa1f8b14990ccf7f	0	0	0	0	0	0	0	0	0	0	0	7	0	0	0	0	0	0	0	0	0	0	0	0	0	0
e6f8b961b81d8231defd77be9458cf0d	0	0	0	0	0	0	0	2	0	0	0	0	0	0	0	0	0	0	0	0	0	0	0	0	0	0
02bceeddd84f5d6fc42304bbcfff98f0	0	0	0	6	0	0	0	0	0	0	0	2	0	0	0	0	0	0	0	0	0	0	0	0	0	0
b088a377e43f919c80b8af1fbf21aef0	12	0	6	164	0	0	0	0	0	0	0	0	0	3	0	0	0	0	5	0	0	0	0	0	0	0
ff0647915ecb3c2069917fbe63b7830d	0	0	0	0	0	0	0	10	0	21	13	30	14	0	0	0	0	0	0	0	0	0	0	29	9	19
dbb8afd52c7eb6421d8ae47990f48844	0	0	0	0	0	0	0	21	0	0	0	0	0	3	0	0	0	0	0	77	0	0	66	8	86	0
db333bd215d352df5dc2c4b7b66f8e7e	0	0	0	0	0	0	0	0	0	0	7	0	0	0	0	0	0	0	0	0	0	0	0	0	0	0
84fac363d040705b07ac00d31d14c07e	3	0	0	7	0	0	0	0	0	0	0	0	0	0	0	0	0	0	0	0	0	0	0	0	0	0
be3d6c055adf0ab3a49988d92697b7d8	11	0	11	22	0	0	0	0	0	0	0	0	0	3	0	0	0	0	0	0	0	0	0	0	0	0
12a33d8629650cba7708652446825301	0	0	0	0	0	0	0	0	0	0	3	0	0	0	0	0	0	0	0	0	0	0	0	0	0	0
556f8880177c99664105f71658ef0ab8	14	12	0	66	0	0	0	0	0	0	52	18	30	1	0	0	0	0	27	0	0	0	0	0	24	0
254a54ebaed35260815bc8d699d1cbfc	168	7	90	31	362	0	163	0	97	1	37	20	20	0	70	0	42	0	110	0	18	0	13	0	69	0
a54efc762e5244a4cddf9a2659daf1f4	0	0	0	1	0	0	0	0	0	0	7	0	0	0	0	0	0	0	0	0	0	0	0	0	0	0
754d4ebdc3c47a575d686bd028a12c71	0	0	0	4	0	0	0	0	0	0	0	0	0	0	0	0	0	0	0	0	0	0	0	0	0	0
2bc3927d8d8f63dae04aad48cd83004c	0	0	0	5	0	0	0	0	0	0	0	0	0	0	0	0	0	0	0	0	0	0	0	0	0	0
1ce4138d7a75d395efd3a3cd36fcf361	0	0	0	0	0	3	0	0	0	0	0	0	0	0	0	0	0	0	0	0	0	0	0	0	0	0
e318e8c421534f729fe219bd3594cd6c	0	0	0	666	0	0	0	0	0	0	0	0	0	0	0	0	0	0	0	0	0	0	0	0	0	0
1e3a9504891ccffa839b72f1ba3a638c	0	0	0	0	0	0	0	0	0	0	12	13	12	0	0	0	0	0	23	0	48	0	0	0	3	0
dba93a059a2c55215a1eaf2cb6708c94	0	0	0	0	0	0	0	0	0	0	0	0	0	3	0	0	0	0	0	0	0	0	0	0	0	0
52f325917d9d76d7759ac7940160c30a	0	0	0	84	0	0	0	0	0	0	0	0	0	0	0	0	0	0	0	0	0	0	0	0	0	0
f36fc513badc541975a2f4d8754f21d1	1	0	0	0	0	0	0	0	0	0	0	0	0	0	0	0	0	0	0	0	0	0	0	0	0	0
756ee1c2cb3f01f809489a79fa9bf884	0	0	0	0	39	0	0	0	0	0	0	0	0	0	0	0	0	0	0	0	0	0	0	0	0	0
1e22b7648fa62694c5dc598496d6021e	18	7	13	6	0	0	0	0	0	0	0	0	0	0	109	0	0	0	0	0	0	0	0	0	0	0
40c4a95102e3f6715d201c439691a0ec	0	0	0	0	0	0	0	0	0	0	0	0	0	0	0	0	0	0	0	0	0	0	50	0	0	0
f2205d82bfaaa99d906f7a652d889466	0	0	0	2	0	0	0	0	0	0	0	0	0	0	0	0	0	0	0	0	0	0	0	0	0	0
d2ac6716c2c95195adfa292b3a8e48bc	0	0	0	6	0	0	0	0	0	0	0	0	0	0	0	0	0	0	0	0	0	0	0	0	0	0
c61fc790204140586ec69d5508a73982	10	26	21	1	0	0	0	0	0	0	0	10	6	0	0	0	0	0	0	0	0	0	21	0	4	0
2fa263329c289399900bbcffb6def1aa	0	0	0	0	0	0	0	0	0	0	0	0	0	0	0	0	0	0	86	0	0	0	0	5	0	0
138037c589602f4c3aff6edf61f8487b	0	0	0	0	0	0	0	0	0	0	0	2	0	0	0	0	0	0	0	0	0	0	0	0	0	0
726584ae4291ced2b8c19d1d52c842d8	0	0	0	0	0	0	0	0	0	0	1	0	0	0	0	0	0	0	0	0	0	0	0	0	0	0
151c32f764ae1f7d5f07db88e160562b	0	0	0	0	58	0	0	0	0	0	0	0	0	0	0	0	0	0	0	0	0	0	0	0	0	0
27dc7d3c94ef32e57614e840539bd9f9	3	0	0	83	0	0	0	0	0	0	0	0	0	0	0	0	0	0	0	0	0	0	0	0	0	0
66c08ab1791f0b8b001c4b34fab524bf	0	0	0	20	0	0	0	0	0	0	0	0	0	0	0	0	0	0	0	0	0	0	0	0	0	0
f0776297eda9a658d8a4c9aa2519f79c	0	0	0	0	0	0	0	0	0	0	0	0	0	0	0	0	0	0	0	0	0	0	0	0	11	0
a04c6ec8b586120ec93c1160f5dd3500	36	74	88	36	41	0	31	0	8	0	79	60	91	7	437	0	316	0	147	0	24	0	511	0	176	0
39f758e5a4e804ea1a7576d472c108fd	2	0	6	11	0	0	0	0	0	7	0	0	0	0	0	0	0	0	0	0	0	0	24	0	19	0
c459e0c32c87512a60241e8915bf3ea5	0	0	0	0	0	0	0	0	0	0	0	0	0	0	0	0	0	0	59	0	0	0	0	0	0	0
8501cc5e72552c2a4f00e50ff0774b92	0	0	0	200	0	0	0	0	0	0	0	2	0	5	0	0	0	0	0	0	0	0	0	0	0	0
0dd468169d6dee65c97d184513537d8d	0	0	0	108	0	0	0	0	0	0	0	0	0	0	0	0	0	0	0	0	0	0	0	0	0	0
33af105f6da0fb48b1fc401c7062145d	4	0	5	1	0	0	0	0	0	0	0	3	0	0	0	0	0	0	0	0	0	0	0	0	0	0
162f3314d3d2088e846080eee98434e4	2	0	0	0	0	0	0	0	0	0	0	0	0	0	0	0	0	0	0	0	0	0	0	0	0	0
c762a6e8caed6ec8adf367ba0163541b	0	0	0	0	0	0	0	0	0	0	21	57	0	0	0	0	0	0	0	0	0	0	723	5	179	319
8bb778f69e760fbb3106c77e63b1e25e	5	8	0	0	0	0	0	58	0	0	111	343	160	18	0	0	0	5	0	48	0	20	0	59	30	86
c2465005a7a9b91827f51b80effeb812	0	0	0	0	0	0	0	0	0	0	0	1	0	0	0	0	0	0	0	0	0	0	0	0	0	0
e3bc33241aae98b2875b4694d8561fd5	9	9	22	0	0	0	122	0	0	0	0	0	0	13	0	0	273	0	0	0	0	0	58	0	38	0
94dc1f513e08c30fae3848aaf44cb505	0	0	0	0	0	0	0	0	0	0	25	18	22	0	0	0	0	0	0	0	0	0	0	0	0	0
ff0b219c11e3484fa78742bf39b44e6e	0	0	0	0	0	0	0	0	0	0	0	0	0	2	0	0	0	0	0	0	0	0	0	0	0	0
080e8ff7f64149f33a582c5076abe0b0	0	0	0	0	0	0	0	0	0	0	0	0	0	0	0	0	0	0	0	0	0	0	8	0	0	0
6c728f9fe7fe9f27be12405c90c5876e	0	0	0	5	0	0	0	0	0	0	0	0	0	0	0	0	0	0	0	0	0	0	0	0	0	0
7164f45f53ed5fead7dea78b87e7481f	0	0	0	0	0	0	0	0	0	0	0	2	0	0	0	0	0	0	0	0	0	0	0	0	0	0
76c76f65a4c254284c7a0a1fec9b2baf	0	0	0	14	0	0	0	0	0	0	0	0	0	0	0	0	0	0	20	0	0	0	0	0	0	0
99fe92eddedf719c1162345f331d7c5a	0	0	0	9	0	0	0	0	0	0	0	0	0	0	0	0	0	0	0	0	0	0	0	0	0	0
231b2402691a86424632e404413239ed	78	31	48	270	0	158	49	923	97	395	362	259	178	13	314	14	546	16	132	310	903	233	1129	135	2092	307
9e58f9acf453a0f85daf8ed7b3f40c71	5	8	7	19	0	0	0	0	0	0	0	1	0	68	0	0	0	0	0	0	0	0	0	0	0	0
b0deb095b09d59186e706c4f21f5ff5e	20	10	6	0	0	0	0	0	0	0	0	6	0	0	0	0	0	0	0	0	0	0	0	0	0	0
7f89894a10709a313be311a4b423f900	0	0	0	0	0	0	0	0	0	0	0	0	0	0	0	0	0	0	0	0	0	0	0	0	85	0
77a70eb228a39ac995904e10eb89e1d4	31	16	14	0	0	0	0	0	0	0	0	0	0	0	0	0	0	0	0	0	0	0	0	0	0	0
dda15c7e2982c13f03a808ddcda5b552	0	0	0	0	0	0	0	0	0	4	0	0	0	0	0	0	0	0	0	0	0	0	0	0	0	0
e8967c73c174e60cdf61d60cfa441f82	0	0	0	0	0	0	0	0	0	0	0	5	0	0	0	0	0	0	0	0	0	0	0	0	0	0
4ffedded260702d2ee73e635f4ffff82	0	0	0	0	0	0	0	0	0	0	0	0	0	0	0	0	3	0	0	0	0	0	0	0	0	0
b07fd62a5a3ddd69b13902491abab937	0	0	0	0	0	0	0	0	0	0	0	0	0	0	0	0	0	0	0	0	0	0	0	0	7	0
a0d0d981bfa6b5a93ce96f6b0674ef0e	0	0	0	0	0	0	0	0	0	0	0	0	0	0	0	0	0	0	0	0	0	0	0	0	21	0
7f3234b177072526217c29857c6bb221	0	0	0	0	0	0	0	0	0	0	0	0	0	0	0	0	0	0	0	0	0	0	25	0	0	0
da3eaca122b1bffdf49aa9f2d61f6866	6	0	0	0	0	0	0	0	0	0	4	0	0	0	0	0	0	0	0	0	0	0	0	0	0	0
b31f3368c0c909824ff146cdd68d626e	147	94	110	103	0	0	0	0	0	0	12	9	0	0	0	0	0	0	0	0	0	0	0	0	0	0
8a5e7c17d73c0e0cc870d2e0ef41f1fc	0	0	0	8	38	0	0	0	0	0	0	0	0	23	0	0	0	0	125	0	0	0	0	0	17	0
923a596e7c1d9068910cb742b435db20	0	0	0	7	0	0	95	9	0	0	0	0	0	6	0	0	911	0	0	0	0	0	9	0	70	0
f4ca5141d8a93fc13442f14e521bd16a	0	0	0	7	0	0	0	0	0	0	0	0	0	0	0	0	0	0	0	0	0	0	0	0	0	0
8b66d576c25e80a14155c80fe9f3003b	0	0	0	0	0	0	0	0	0	0	0	0	0	0	0	0	0	0	0	0	0	0	0	0	3	0
c7ef1ed5e842e5abb3856f16b168152b	9	0	0	38	0	0	0	5	0	0	0	0	0	0	0	0	0	0	0	0	0	0	0	0	0	0
477dec7a85c3d438fd5bc980b985b928	0	0	0	0	0	0	0	0	0	0	0	0	0	0	0	0	0	0	0	58	0	114	0	3	0	14
545a3db0ebdaaac16d3f732c6971094e	0	0	0	0	0	0	0	0	0	0	0	16	4	0	0	0	0	0	0	0	0	0	0	0	0	0
3d091ac93f66fd518f253aaab7012817	0	0	0	2	0	0	0	0	0	0	0	0	0	0	0	0	0	0	0	0	0	0	0	0	0	0
f47769f0c20d7cbf70846f0bf28dc79c	0	0	0	0	0	0	0	0	0	0	0	0	0	0	0	2	0	0	0	0	0	0	0	0	0	0
36e67467a6aabd3cc301a5dc8fc2fe18	0	0	0	0	0	0	0	0	0	0	0	0	0	0	36	0	40	0	0	0	0	0	161	0	48	0
4d7f32b7489f15a6ed967d61178d4d6d	0	0	16	5	0	3	0	0	51	0	3	0	13	0	0	0	0	22	0	0	0	0	0	0	0	15
d3f803c72a2545839cd923f2e7645d4a	57	14	9	12	0	0	0	0	0	0	11	14	45	0	0	0	0	0	0	0	0	0	0	0	0	0
bc84a4d60bb6c52e2e18a206d9a68940	0	0	0	0	0	0	0	0	0	0	0	0	0	3	0	0	0	0	0	0	0	0	0	0	0	0
a16e663fdc1ab2a317f76f858f0dc974	0	0	0	10	0	0	0	0	0	0	0	0	0	0	0	0	0	0	0	0	0	0	0	0	0	0
93b0f81ce34f8d0f54b65887d9645c68	0	0	0	0	0	0	0	0	0	0	0	6	0	0	0	0	0	0	0	0	0	0	0	0	30	7
b907673f9ce4d1f6f61bc271d12ac082	0	0	0	0	0	0	0	0	0	0	0	8	0	0	0	0	0	0	0	0	0	0	27	0	23	0
c844cc6cde78885ffad6534024c12282	0	0	0	0	0	0	0	0	0	0	0	0	0	2	0	0	0	0	0	0	0	0	0	0	0	0
6060e6bbc8698d4ff0443ac3669814c6	0	0	0	0	0	0	0	0	0	0	0	0	0	0	0	0	0	0	0	0	0	0	24	0	33	0
f529f46a4a0cd89e8d759dd5f104f0fa	0	0	0	0	0	0	0	0	0	0	0	0	7	0	0	0	0	0	0	0	0	0	0	0	0	0
3a5b112be09819638f58c8b9441a950d	3	0	0	0	0	0	0	0	0	0	0	3	0	0	0	0	0	0	0	0	0	0	0	0	0	0
65a5b4f2dee257389c72c9c07e913580	0	0	0	9	0	14	0	27	0	0	13	12	11	0	0	1	0	0	0	49	0	4	0	5	10	0
750062ecec6bde2dbfb43a80afd4b030	0	0	0	0	0	0	0	0	0	0	0	0	0	2	0	0	0	0	13	0	0	7	0	0	0	0
6df54dfb63010faa56b78944263feb11	4	0	0	0	0	0	0	18	0	0	0	0	0	0	0	0	0	0	0	0	0	0	0	0	0	0
7b08a1e982bb7ff6990934653d53e6a6	11	6	4	5	0	0	0	0	0	0	0	0	0	3	0	0	0	0	0	0	0	0	0	0	0	0
c2aba9b965a51079d4f296e4911d43b6	0	8	0	25	0	0	0	0	0	0	0	0	0	0	0	0	0	0	0	0	0	0	0	0	0	0
93d83a8bb93ff2eadee6c4178ee022b7	0	0	0	0	0	0	0	0	0	0	0	1	0	0	0	0	0	0	0	0	0	0	0	0	0	0
02c81cc4f3ded3c369f919c444392cc9	0	0	0	0	0	0	0	0	0	0	0	0	0	0	0	0	0	0	5	0	0	0	0	0	10	0
36370b9639d063b7716c99b827f81228	5	0	0	0	0	0	0	0	0	0	0	0	0	0	0	0	0	0	0	0	0	0	0	0	0	0
90e6d0271b8734361338abd08413b011	0	0	0	1	0	0	0	0	0	0	0	0	0	0	0	0	0	0	0	0	0	0	0	0	0	0
552163015b93be289e5b384e48191bc7	0	0	0	0	0	0	71	0	0	0	17	6	13	0	0	0	0	0	0	0	0	0	0	0	29	0
9e1761d0fdadcd585b9733dd65f287ea	0	0	0	0	0	0	0	0	0	0	0	0	0	0	0	0	0	0	0	0	0	0	122	0	0	0
1fe9ac0236fa972dd30327892138dfb8	4	0	0	4	0	0	7	0	0	0	9	0	0	0	6	0	0	0	0	0	0	0	0	0	0	0
5772e7c0b2f6d7d248f09f8a183479a3	0	0	0	21	22	0	0	0	0	0	0	0	0	0	0	0	0	0	0	0	0	0	33	0	33	0
5a9742bb3270c4f8f191f95305f96602	0	0	0	0	0	0	0	23	0	5	10	0	10	0	0	0	0	0	0	0	0	0	21	0	127	0
5c1ce8d17bb040ec4d913ee194b15691	0	0	0	0	0	0	0	0	0	0	0	0	0	0	0	0	0	0	0	0	0	0	0	15	91	0
08e94582ab6db8518f1df67c20d168ae	0	0	0	0	0	0	0	0	0	0	0	0	0	3	0	0	0	0	0	0	0	0	0	0	0	0
f6a05572160f351187557d35e74c1a58	0	0	0	3	0	0	0	0	0	0	0	0	0	0	0	0	0	0	0	0	0	0	0	0	0	0
4d59fe334715f0959bcaed7f4a656548	4	0	0	6	0	0	0	0	0	0	30	7	6	0	0	0	0	0	0	0	0	0	0	0	28	0
08b27112d76b3105287f02a80559f099	0	8	7	241	0	0	0	0	0	0	0	7	0	5	0	0	0	0	0	0	0	0	0	0	0	0
61951d41c6c2ac5210b6953fdab1f520	0	0	0	0	0	0	0	0	0	0	0	0	0	1	0	0	0	0	0	0	0	0	0	0	0	0
0c019f0bf404b50731fea7ba6bd01108	7	0	2	4	0	0	0	0	0	0	0	5	6	0	0	0	0	0	0	0	0	0	0	0	11	0
b1d1c41aee773b4976b526081e41b93b	0	0	0	0	0	0	0	0	0	0	0	0	0	0	0	0	0	0	0	0	0	0	81	0	23	0
491fbbf7f92dc1baddc4fd9dd60aee93	0	0	0	350	0	0	0	0	0	0	0	2	0	0	14	0	23	0	0	0	0	0	0	0	0	0
957c4f7a91fa3176a41f168067a761ea	0	0	0	0	59	0	159	0	0	0	16	13	0	0	117	0	23	0	109	0	0	0	87	0	27	0
7c6035d61a6ed10ffe89ffbd9e0b2a20	70	74	75	39	1348	81	1402	139	2118	86	20	30	35	0	1096	0	559	0	335	5	906	13	524	3	691	4
eed88de93d70f5fdd2cfc0b8d40d7f17	0	0	5	0	0	0	0	0	0	0	0	0	0	0	0	0	0	0	0	0	0	0	35	0	111	0
5fe9bd28b65676abec382d91219ff458	0	0	13	0	0	0	0	25	0	8	127	112	4	4	0	0	0	0	0	0	0	0	0	0	0	6
7e16a4269febad905d7e52e73c728dda	0	0	0	0	0	0	0	0	0	0	0	0	0	0	0	0	0	0	0	0	0	0	4	0	0	0
8f124019162071f1bbae1a0d8504e014	0	0	0	0	0	0	0	0	0	0	0	0	0	0	0	0	0	0	0	0	0	0	20	0	0	0
97c9d1be7605155b73246b67c1689778	0	0	0	11	0	0	0	0	0	0	0	9	0	0	0	0	0	0	0	0	0	0	0	0	21	0
33aaff446d39052fad71fa698dbea5ad	0	0	0	0	0	0	0	0	0	0	17	12	0	0	179	0	311	0	59	0	114	0	314	0	394	0
44cfc0b944d680589801ee8d5bd6f1e7	0	0	0	0	0	0	0	0	0	0	0	0	0	0	0	0	0	0	0	0	0	0	41	0	15	0
ba82ba8db12b75a53496d0f151fd69b7	0	0	0	0	0	0	0	0	0	0	0	0	0	0	0	0	0	0	0	0	0	0	20	0	0	0
26969e014ee2b497ccea3a3389b34ba8	0	0	0	51	0	0	0	0	0	0	0	0	0	0	0	0	0	0	0	0	0	0	0	0	0	0
2ca898a9c853f03401539ce6e4c9cc39	0	0	0	0	0	0	0	0	0	0	0	0	0	3	0	0	0	0	0	0	0	0	0	0	0	0
72d7e2c6d446a39e6ffc78735a709571	0	0	0	0	0	0	0	0	0	0	0	2	0	0	0	0	0	0	0	0	0	0	0	0	0	0
4d7fe42066e289d3e6b3e6392cd3e9d1	3	0	0	12	0	0	0	0	0	0	0	0	0	0	0	0	0	0	0	0	0	0	0	0	0	0
a0571236a6e08a170fd15576266fd24f	10	0	0	0	0	0	0	0	0	0	0	0	0	0	0	0	0	0	0	0	0	0	0	0	0	0
20496f6e0de78f82d0013992c83e439b	0	0	0	399	0	0	0	0	0	0	0	0	0	0	0	0	0	0	0	0	0	0	0	0	0	0
25c6000e5057d7c175b96a1286774ebe	29	0	0	0	0	0	35	14	0	0	0	0	0	0	0	0	0	0	0	0	0	0	0	0	0	0
10474b79701aa46747a90d6b9a08c8a3	0	0	0	3	0	0	0	0	0	0	0	0	0	0	0	0	0	0	0	0	0	0	0	0	0	0
7fe3fcc85883d52525e80510c3146910	0	0	0	0	0	0	0	0	0	0	0	0	0	0	0	0	0	0	36	0	0	0	0	0	0	0
0dd230084a22fb2f1b1d18013c680e29	0	0	0	0	0	0	38	0	0	0	0	0	13	0	0	0	8	0	11	0	0	0	0	0	23	0
f5fbdafd04b31a17cfedf4c49c21e041	29	39	26	75	0	0	0	0	302	0	23	16	19	478	0	0	0	0	0	0	96	0	0	0	158	22
3298d9f9d418988184106c976f90ec6f	0	0	0	7	0	0	0	0	0	0	0	0	0	0	0	0	0	0	0	0	0	0	0	0	0	0
637bd80b0733ff4510035fd190e10bbc	0	0	0	0	0	0	0	0	0	0	0	0	1	0	0	0	0	0	0	0	0	0	0	0	0	0
8c24de15086e27d7e9f2bdeb2fffc330	0	0	0	0	0	0	0	0	0	0	0	3	13	0	0	0	0	0	0	0	0	0	0	0	0	0
56ce21fd9bfe4d419da125acd856ff32	11	6	0	0	0	0	0	0	0	0	0	0	0	0	0	0	0	0	0	0	0	0	0	0	0	0
0e8a807b5f26a4cb7a66d00b655516c8	0	0	0	0	0	0	0	0	0	0	0	0	0	0	0	0	0	0	0	0	0	0	0	0	2	0
4857aedaca22645dec2d8da0fb2e1b24	0	0	0	0	48	0	0	0	0	0	0	0	0	0	0	0	0	0	0	0	0	0	17	0	0	0
70112cb3634f6624e0b3a66ff12bdb95	0	0	0	0	0	0	0	0	0	0	0	0	0	0	116	0	0	0	0	0	0	0	0	0	0	0
2ba678aa58b80fbb1853b73482bc7a30	0	0	0	0	0	0	0	0	0	0	0	3	0	0	0	0	0	0	0	0	0	0	0	0	0	0
284a0368bfe29602e333d338ba71a8ff	0	0	0	5	0	0	0	0	0	0	0	0	0	0	0	0	0	0	0	0	0	0	0	0	0	0
8cb9f74301164789f5e16eaa05590794	0	0	0	0	0	0	0	0	0	0	0	0	0	1	0	0	0	0	0	0	0	0	0	0	0	0
a216824f0020d5a1ada3e9988999eb42	0	0	0	0	0	0	0	0	0	0	0	0	0	0	0	0	0	0	0	0	0	0	92	0	0	0
40df985d02945a5474be121f2fec14fe	0	0	0	0	0	0	0	0	0	0	0	0	0	0	0	0	0	0	0	0	0	0	0	0	3	0
f621a81d932c3806bab714165ffb2684	0	0	0	7	0	0	0	0	0	0	0	0	0	0	0	0	0	0	0	0	0	0	0	0	0	0
922932bbeebea476c45226f91df0ca48	102	162	174	342	0	0	0	0	0	0	93	80	107	3	0	0	0	0	43	0	0	0	0	0	0	0
c4701de78e662aef1b50e9f5fbd0fbbb	0	0	0	0	0	0	0	0	0	0	0	0	0	1	0	0	0	0	0	0	0	0	0	0	0	0
1a548a2491aa91a6579097997c81b017	0	0	0	0	0	0	0	0	0	0	0	0	0	0	0	0	0	0	5	0	0	0	3	0	0	0
a9968de580627da7259afdcdbb5a291f	0	0	0	0	0	0	0	0	0	0	0	0	0	14	0	0	0	0	0	0	0	0	0	0	0	0
a2cac9a0eebde708c8c0e9866ca056f5	0	0	0	11	0	0	0	0	0	0	0	0	0	0	0	0	0	0	0	0	0	0	0	0	0	0
64fd876673d945101e4032872870e98f	0	0	0	0	0	0	0	0	0	0	0	0	0	5	0	0	0	0	78	30	0	0	0	9	0	0
5cb8ae294489a69e4428766f948f3af1	0	0	0	0	0	0	0	0	0	0	0	0	0	0	0	0	0	0	0	0	0	0	10	0	0	0
d739f96317039c860066f3e1a03a3652	0	0	0	0	2	0	0	0	0	0	0	0	0	0	0	0	0	0	0	0	0	0	0	0	0	0
cfe4f5c320b0396c8e52afeeb94676be	0	0	0	0	0	0	0	0	0	0	0	0	0	12	0	0	0	0	0	0	0	0	0	0	0	0
1da2bfe09101c179d5fe1ec8b03fc15d	0	0	0	0	0	42	0	0	0	0	0	0	0	0	0	0	0	0	0	0	0	0	0	0	0	0
9092997872c0eda3021bc2a183741cf3	0	0	0	11	0	0	0	0	0	0	8	0	0	0	0	0	0	0	0	0	0	0	0	0	23	0
04184a762098f649c5fadf3c32597ff3	0	0	0	0	0	0	0	0	16	0	0	0	0	0	0	0	0	0	0	0	0	0	0	0	10	0
c73f706deaec3ccc37a090adab05f89e	13	0	11	22	0	0	0	16	0	0	0	10	0	0	0	0	0	0	0	1	0	0	0	0	0	0
388f2f39ba08e6ee426c9e4b08c11a09	0	0	0	0	0	0	0	0	0	0	0	0	0	2	0	0	0	0	0	0	0	0	0	0	0	0
37b1778ba570cc038fc5278d7534613a	0	0	0	0	0	667	0	0	0	14	0	0	0	0	0	0	0	0	0	0	0	0	0	0	144	0
12414a1c47f9072c28be1e206a4c952f	0	0	0	0	0	0	0	0	0	0	2	0	0	2	0	0	0	0	0	0	0	0	0	0	30	0
4966d44fbd1de66f0530b637d7503215	4	0	0	2	0	0	0	0	0	0	10	13	19	0	0	0	0	0	0	0	0	0	0	0	0	0
17231aa3e1a76a2628beb0f60f7adea0	10	18	9	0	0	0	0	0	0	0	0	0	1	0	0	0	0	0	0	0	0	0	0	0	0	0
35c24908f857b6cf7767a9793d7aba41	0	0	0	0	0	0	0	0	0	0	0	0	0	0	0	0	0	0	0	0	0	0	0	0	12	0
737e10ca6248f2d7d5b407ad4032cd65	0	0	0	5	0	0	0	0	0	0	0	0	0	0	0	0	0	0	0	0	0	0	0	0	0	0
c6e8057c0e10f15c3f3841e52af2444f	0	0	0	9	0	0	0	0	0	0	0	0	0	0	0	0	0	0	0	0	0	0	0	0	0	0
5e5e89d7e499e964f7eb19317b20db32	10	0	0	0	0	0	0	0	0	0	0	0	0	0	0	0	0	0	0	0	0	0	0	0	0	0
b9e83d448d07efaa554e9960edb22ed9	5495	5154	3214	499	1980	21	4757	32	2494	0	282	177	212	39	830	0	242	0	296	0	27	10	417	1	299	0
5f80ff48ebae4cea75589b81fefd7afa	0	0	0	4	0	0	0	0	0	0	0	0	0	0	0	0	0	0	0	0	0	0	0	0	0	0
b2a8681fa5ee4ba221327a48ff660fc4	0	0	0	0	0	0	0	0	0	0	0	0	0	0	0	0	0	0	0	0	0	0	0	0	44	0
d05fa80a196f16ae4734a3b3734b2917	0	0	0	0	0	6	0	0	0	0	0	0	0	0	0	0	0	0	0	0	0	0	0	10	0	0
577adf540a6f922707b69e13ff87e451	0	0	0	6	0	0	0	0	0	0	0	0	0	0	0	0	0	0	0	0	0	0	0	0	0	0
e3a82249b1918a89739f799c28a57b41	0	0	0	12	0	0	0	0	0	0	0	0	0	0	0	0	0	0	0	0	0	0	0	0	0	0
4526fd8bc23298c95c5f528cd3846e39	0	0	0	0	0	0	0	0	0	0	0	8	0	0	0	0	0	0	0	0	0	0	0	0	4	2
6ea7132ad6206b7a64114a339b64adae	0	0	0	55	0	0	0	0	0	0	0	0	0	0	0	0	0	0	0	0	0	0	0	0	0	0
95b1b1a14bc3f00cf245fd7feef582d2	0	0	0	0	0	0	0	0	0	0	0	0	0	2	0	0	0	0	0	0	0	0	0	0	0	0
a35087325048fac98ccfbd67d65b7cea	0	0	0	2	0	0	0	0	0	0	0	0	0	0	0	0	0	0	0	0	0	0	0	0	0	0
23bd0bed02596d1f9616ec87a5236461	0	0	0	3	0	0	0	0	0	0	0	0	0	21	0	0	0	0	0	0	0	0	0	0	0	0
f2c15722dbcbce4726d7684418b63a36	211	23	71	39	63	0	0	0	19	0	153	94	82	4	0	0	0	0	0	0	0	0	0	0	35	2
cc50112a1db97ebfa1d18e8d7aa8cf7b	0	0	0	0	0	0	0	0	0	0	0	0	0	0	0	0	0	0	0	0	0	0	0	0	0	3
99cf1ec2134ba1afbaaed476bae3fb08	30	14	0	53	0	0	46	0	0	0	66	39	65	4	0	0	0	0	60	0	60	0	0	0	24	0
c2b1b356e19b6eede854b9d879210617	32	39	38	27	0	0	0	0	0	0	34	26	8	0	0	0	0	0	0	0	0	0	0	0	0	0
0037606b9dce0d8810958e418c963781	4	0	0	0	62	0	0	0	0	0	0	0	0	0	0	0	0	0	0	0	0	0	0	0	11	0
574f36054f1d0be08276cc921a429630	838	743	562	308	250	0	228	0	478	4	493	402	473	0	789	0	224	0	252	0	137	0	189	0	242	0
a8f53d62f41a71a7f2c9162b780764c8	0	0	0	0	0	0	0	0	0	0	0	0	0	0	0	0	0	0	0	0	0	0	0	0	4	0
7e0996db66590f197e023fbcecbce2d1	0	0	0	2	0	0	0	0	0	0	12	0	0	2	0	0	0	0	0	0	0	0	111	0	0	0
a2e42bed5155819197f0205baee729a8	0	0	0	0	0	0	0	0	0	0	0	3	0	0	0	0	0	0	0	0	0	0	0	0	156	0
5c9b9fbaa2d4d1dca69bd665daf78de7	0	0	0	0	0	0	0	0	0	0	0	0	0	0	0	0	0	0	2	0	7	0	0	0	0	0
df2f71fd51ddc85e26feb172ed879342	0	0	0	5	0	0	0	0	0	0	0	0	0	0	0	0	0	0	0	0	0	0	0	0	0	0
a3a5395f868c0364023f542301fb1227	19	66	43	72	0	0	0	15	0	6	22	0	0	0	0	0	0	0	28	0	0	0	22	7	15	0
270d03d33d986596853f6923a4f71249	136	88	118	11	0	247	0	0	0	20	0	0	0	0	0	0	0	0	0	0	0	0	0	0	27	0
31cc8689f6c68439b8ea302cb565d8dd	0	0	0	82	0	0	0	0	0	0	17	0	0	0	0	0	0	0	0	0	0	0	0	0	33	0
684075c4ed26d98bed6f3175a7440a92	0	0	0	7	0	0	0	0	0	0	0	0	0	0	0	0	0	0	0	0	0	0	0	0	0	0
acd49eac36c53f691d73b21d4e8a8b2a	0	0	0	0	0	0	0	0	0	0	0	0	0	0	0	0	0	0	0	0	0	0	0	0	35	0
9606dfb44cf487ec745f7850021f21ba	0	0	0	14	0	0	0	0	0	0	0	0	0	0	0	0	0	0	0	0	0	0	0	0	0	0
64e1f29c1ae4e5c9f17ff6387d6d7b49	0	0	0	0	0	0	0	0	0	0	4	0	0	0	0	0	0	0	0	0	0	0	0	0	0	0
3b15e66d6666da639dadfdb6ef119d04	4	4	9	0	0	0	0	0	0	0	20	7	22	0	313	0	0	0	3045	5	3278	1	0	0	0	0
3079165a934fc886fd850268f65567e7	0	0	0	15	0	0	0	0	0	0	20	418	64	30	0	0	0	0	0	0	0	0	0	10	0	12
56073ac81642b724dcbf5695164501f8	0	0	0	33	0	0	0	0	0	0	0	5	0	0	0	0	0	0	0	0	0	0	0	0	0	0
b45c50538bedabac1887e5ca0c4f1031	0	0	0	0	0	0	0	0	0	0	0	0	0	0	0	0	79	0	0	0	0	0	0	0	0	0
f275f38e1d6c7e708e0de7ca5dc7c35c	0	0	0	0	0	0	0	0	0	0	0	1	0	0	0	0	0	0	0	0	0	0	0	0	0	0
1103a1f5483ae396b9cec15ff4c785b9	0	0	0	0	0	0	0	0	100	0	0	0	0	2	0	0	0	0	0	0	0	0	0	0	0	0
ddfd5a6853de9860dc5578f76d48a987	0	0	0	0	0	0	0	0	0	0	0	0	0	11	0	0	0	0	0	0	0	0	0	0	0	0
047a4e7881e163eef571bfdffef3ae0a	293	355	498	36	248	0	805	0	796	0	24	27	22	0	229	0	151	0	75	0	35	0	290	0	30	0
5d0ff10e20dc1488a473d5f28acf5f9f	0	0	0	0	0	0	0	0	0	0	0	6	0	0	184	0	0	0	0	0	0	0	0	0	8	0
695264a789e29f0f89a5e1c1f89d6dcb	17	0	0	0	0	0	0	5	0	0	22	9	0	0	0	0	56	0	0	0	0	0	11	0	83	0
d69b736fc993e9a32624c1ae1d73c26d	8	0	0	81	6	0	0	65	0	0	81	69	107	0	0	0	15	0	0	0	0	0	0	2	57	0
d623d3d187d21837483f4f1fe93058c5	0	0	0	5	0	0	0	0	0	0	0	0	0	0	0	0	0	0	0	0	0	0	0	0	0	0
27123d0a29ac62ba94c525b7a44413ea	3	0	0	3	0	0	0	0	0	0	0	0	0	0	0	0	0	0	0	0	0	0	0	0	0	0
8fe9f3d951e3200762d0955fe2f8642c	0	0	0	0	0	0	0	0	0	0	0	0	0	0	0	0	0	0	38	0	0	0	0	0	0	0
7f99f3136477d775c8b06eefa80eadc5	0	0	0	0	0	0	0	0	0	0	0	0	0	0	0	0	0	20	0	4	0	0	0	0	0	0
97ad22c97fe19da77c1720ad02f3f588	0	0	0	0	0	0	0	0	0	0	0	1	0	0	0	0	0	0	0	0	0	0	0	0	0	0
56e01bb22c5b43c7272f07ffda122232	0	0	0	0	0	0	0	0	0	0	0	0	0	0	0	0	0	0	0	0	0	0	30	0	0	0
f9953b1cbb496ad2fd599bf355e387a3	0	2	0	0	0	0	0	0	0	0	0	0	0	0	0	0	0	0	0	0	0	0	0	0	0	0
174320c211d038535e92c4c8d9ae079e	6	0	9	10	0	0	0	12	0	0	13	19	9	0	0	0	0	0	0	0	0	0	0	0	17	0
b57d49331879b914df47b954d363d2d0	1	0	0	4	0	0	0	0	0	0	0	0	0	0	0	0	0	0	0	0	0	0	0	0	0	0
f15a65a07fd0ea82889870ed40dd1dfa	0	7	0	0	0	0	0	0	0	0	0	0	0	0	0	0	0	0	0	0	0	0	0	0	7	0
caa5992b36749f5ef7654ceda87b453e	0	0	0	0	0	0	0	0	0	0	0	0	0	0	0	0	0	0	0	0	0	0	0	0	59	0
f05d728e251184f8ba563c5d3a89ab75	0	0	0	0	0	0	0	0	0	3	0	0	4	0	0	0	0	0	0	0	0	0	0	0	0	0
7b67b32c08870b28b793ae472aa88d1a	0	0	0	0	0	0	0	0	0	0	0	0	0	0	0	0	0	0	0	7	0	0	46	0	7	0
9ab1c91bf177ccb5f9e23ea625fe6fb8	0	0	0	4	0	0	0	0	0	0	0	0	0	0	0	0	0	0	0	0	0	0	0	0	0	0
c06e056dcd83bc7d3cb673194959510e	11	0	0	0	0	0	0	0	0	0	0	0	0	0	0	0	0	0	0	0	0	0	0	0	0	0
7c31e2495721dcc3709fe25a88b33e3a	0	0	0	0	0	0	0	0	0	0	36	12	9	0	0	2	0	0	0	30	422	0	475	0	149	0
b877765246ccecc22b552979c4773dee	95	0	0	9	0	0	0	87	0	0	1	1	0	0	0	0	0	0	0	0	0	0	0	0	0	0
7af8318183d5113723739c6ed04f84e6	0	19	0	158	0	0	44	0	0	0	20	9	11	0	254	0	0	0	0	0	0	0	47	0	20	5
9b1c8292c24b95be0eb5d8235259b18f	346	221	165	133	164	0	55	135	56	59	47	62	107	0	147	0	0	0	120	0	0	0	53	0	12	0
69e58f9b85bf93213823f9ceda73d845	0	0	0	28	0	0	0	0	0	0	0	0	0	0	0	0	0	0	0	0	0	0	0	0	0	0
87e98bcdda3dfd900cfce7fee51da911	0	0	0	0	0	0	19	6	0	0	0	0	0	0	30	0	0	0	43	0	0	0	94	0	29	0
d8352fdc75f317aa52af0a679d347ea5	0	0	0	10	0	0	0	0	0	0	0	0	0	0	0	0	0	0	0	0	0	0	0	0	0	0
3bf17645dfe3bce8744c8dcd7b16f4df	0	0	0	29	0	0	0	0	0	8	0	0	0	0	0	0	0	0	13	0	0	0	0	0	16	0
60a528c1cc867fd8e40442498205f3c8	0	0	0	9	0	0	0	0	0	0	51	27	0	4	0	0	0	0	0	0	0	0	0	0	0	0
4f2d29b6365187051068e14b5a7b782a	0	0	0	147	0	0	0	0	0	2	14	24	0	2	0	0	0	0	0	0	0	0	0	6	0	0
4e2794209c54c91367aa56edca093aa2	3	0	0	9	0	0	0	0	0	0	0	0	0	0	0	0	0	0	0	0	0	0	0	0	0	0
0270423004dc6e0816df5ce81dd0e192	0	0	0	0	0	0	0	0	0	0	0	0	0	0	0	0	56	0	0	0	0	0	0	0	0	0
55b459ced139f295eb19e9ef05694561	0	0	0	7	0	0	0	0	0	0	0	0	0	0	0	0	0	0	0	0	0	0	0	0	0	0
9f7361115436bd6b55ef717e798b38f4	0	0	0	0	0	0	0	0	0	0	0	0	0	2	0	0	0	0	0	0	0	0	0	0	0	0
579ce7ab6011aeb16180fd1845dbdd98	1	0	0	396	0	0	0	0	0	0	0	0	0	0	0	0	0	0	0	0	0	0	0	0	0	0
6ccf660bf20762749d57d3ac364b59e4	0	0	0	0	0	0	0	0	0	0	0	0	0	0	5	0	0	0	4	0	105	0	7	0	0	0
c72fb35c695c2eb0b2b605006574d748	0	0	0	0	0	0	0	0	0	0	16	13	0	8	0	0	0	0	0	0	0	0	0	5	633	245
38093727d4e87a12ddc46c33e8e66c85	0	0	0	0	0	0	18	0	0	0	0	0	0	0	0	0	0	0	0	0	0	0	0	0	15	0
aa67be4931816815f1c6570052cfd3de	34	17	20	18	5	0	56	0	219	0	2	0	0	0	0	0	0	0	0	0	0	0	0	0	0	0
19414f28385cbf69bb55dd70b678f793	0	0	0	0	0	0	0	0	0	0	0	0	0	0	0	0	0	0	0	0	0	0	0	0	2	0
c444f0ccb61799843ddd26391b5779c1	0	0	0	0	0	0	0	0	0	0	0	0	0	0	0	0	0	0	15	0	0	0	0	0	0	0
ae6f892096fae9b389ed3ac3d0024997	0	3	0	18	0	0	0	0	0	0	0	0	0	0	0	0	0	0	0	0	0	0	0	0	0	0
1064571d2bdcd745b7dd578c356feec9	0	7	0	27	0	0	0	0	0	0	5	0	0	0	0	0	0	0	0	0	0	0	0	0	0	0
9316578e7364737bb0e3fe73c812b597	0	0	0	0	0	0	0	0	0	0	0	14	0	0	0	0	0	0	0	0	0	0	0	0	0	0
5d363ef5076a79c19563aa4d579e644f	0	0	0	13	0	0	0	0	0	0	0	0	0	0	0	0	0	0	0	0	0	0	0	0	0	0
2ed65f8014a1d76e51f6ad78d699696b	9	0	0	56	0	0	0	0	0	0	14	10	10	8	0	0	0	0	0	0	0	0	0	0	0	0
d31bffad52dcf8f41ad51fb425306758	0	3	0	0	0	0	0	0	0	0	0	0	0	0	0	0	0	0	0	0	0	0	0	0	0	0
a655e8a02d75612befb399a9c06540e0	0	0	0	0	0	0	0	0	0	0	0	0	0	8	0	0	0	0	0	0	0	0	0	0	0	0
a47bcf35be7c3a87afa726d59a60b5c8	0	0	0	9	0	0	0	0	0	0	0	0	0	0	0	0	0	0	0	0	0	0	0	0	0	0
1973b8963816bc64d0f980242d0eecde	6	13	14	132	0	0	0	0	0	0	12	0	5	0	0	0	19	0	0	0	0	0	0	0	2	0
cea319729f7c53e8d7a3053f0e03c275	0	0	0	2	0	0	0	0	0	0	0	0	0	0	0	0	0	0	0	0	0	0	0	0	0	0
802ee3a90a3d565a112627189d56ee34	0	0	0	0	0	0	0	0	0	0	0	0	0	0	0	0	0	0	0	0	0	0	0	0	7	0
1fc492befb9b1f82d0ae31eea4f9d71a	0	0	0	45	0	0	0	0	0	0	0	0	0	0	0	0	0	0	0	0	0	0	0	0	0	0
6d65fd094ee9cc3eba3079e067f9bcec	0	0	0	0	0	0	0	0	0	0	0	0	0	1	0	0	0	0	0	0	0	0	0	0	0	0
011c36cde2b620904921add0b5624ee1	42	0	0	3	0	0	117	174	0	73	8056	6343	14453	108	293	7909	4690	8529	699	1905	19571	52557	11961	13736	7622	6421
59de27eb9fa2a04832cba57dd4fb425c	14	15	0	0	0	0	0	0	0	0	0	0	0	0	0	0	0	0	0	0	0	0	0	0	0	0
8dd41049f42047917a7c6520cba6749a	58	38	79	5	0	0	0	108	0	19	10	13	0	0	0	0	86	0	0	0	0	0	0	0	0	0
9cad2c6c594c139fb9a6670d4e52badb	0	0	0	0	0	0	0	2	305	5	0	0	0	0	0	0	25	0	0	0	0	0	0	0	0	0
0b3e909acd4ff947f6e23a121996a393	6	0	0	50	0	0	0	0	0	0	0	0	0	0	0	0	0	0	0	0	0	0	0	0	0	0
192f6675c845db9137a5f41d0273d19b	0	0	0	7	0	0	0	0	0	0	5	0	0	0	0	0	0	0	0	0	0	0	0	0	0	0
b102d53df335af34d8a736ecc24d0b9e	25	16	32	0	0	0	0	0	0	0	0	0	0	12	0	0	0	0	240	0	0	0	0	0	0	0
8dbf2552854195acd8a59096c9daced0	0	0	0	0	0	0	0	0	0	7	0	0	0	0	0	0	0	0	0	0	0	0	0	0	0	0
ce98aac3815c14afae2096714ce49eaa	0	0	0	0	0	0	0	0	0	0	3	5	0	0	0	0	0	0	0	0	0	0	0	0	0	0
87d4c1e627c9a8788a96ae5baa4dc1cd	0	0	0	4	0	0	0	0	0	0	0	0	0	1	0	0	0	0	0	0	0	0	0	0	0	10
dc2335c6803fc3e0a994db93c5b9b3ff	0	0	0	0	0	0	0	0	0	0	0	0	0	0	0	3	0	0	83	0	0	0	0	0	0	0
fffda5ba77a810f4672298f66029661b	0	0	0	0	0	0	0	0	0	0	0	0	0	0	0	0	0	0	36	0	0	0	0	0	0	0
f7fa576fc657fd5464703a44510ad4f4	0	0	0	2	0	0	0	0	0	0	0	0	0	0	0	0	0	0	79	6	0	0	0	0	8	6
0e5331ab88dd2a592641f540d8d1e32a	0	0	0	0	0	0	7	0	0	0	0	0	0	0	0	0	0	0	0	0	0	0	0	0	0	0
8c678e6c7e006d0146d66b4612c009e6	0	0	13	11	0	0	0	4	49	0	0	0	0	0	0	0	27	0	0	0	0	0	0	0	7	0
fe8fee04b89824aed90fe225b89dc0ed	0	0	0	123	0	0	0	0	0	0	0	0	0	0	0	0	0	0	0	0	0	0	0	0	0	0
50735b4e8cf15c926f029aef5cbccbe0	0	0	0	0	0	0	0	0	0	0	13	16	45	0	0	0	0	0	0	0	0	0	6	0	0	0
8aebe7eac3f453aa7b76b3d89a9e8ed4	6	0	0	0	0	0	0	0	0	0	0	0	0	0	0	0	0	0	0	0	0	0	0	0	0	0
f9afb6ee9c16c6723eb2e91b7063fa62	0	0	0	6	0	0	0	0	0	0	0	0	0	0	0	0	0	0	0	0	0	0	0	0	0	0
82c98e83b539894aedd59ff304c9ffe3	5899	5852	9758	731	4907	461	1880	185	454	14	126	183	139	4	165	0	51	0	346	14	39	0	0	0	0	0
07b59058ab31a6dbad919e6c7117ab74	0	0	0	0	16	0	0	0	0	0	0	0	0	0	0	0	0	0	0	0	0	0	0	0	0	0
ef1edc2b772ffa0cc8b3c1322cd33862	0	0	0	0	0	0	0	0	0	0	0	0	0	2	0	0	0	0	0	0	0	0	0	0	0	0
45fe68878f6d010044a853d55aae0b00	3	0	0	0	0	0	0	0	0	0	0	0	0	0	0	0	0	0	0	0	0	0	0	0	0	0
b1e71a6ed51f46dcbf39f65eca40d3d0	37	10	16	33	0	0	0	112	0	10	6	11	6	14	0	0	0	0	0	28	0	0	19	0	12	0
23de50d40d0e046122158c9b5cbd0a7d	0	0	0	0	0	0	0	0	0	0	0	0	0	28	0	0	0	0	0	0	0	0	0	0	0	0
2bcb93865ed3f04412fcc678d136ae09	0	0	0	0	0	0	0	0	0	0	0	0	0	0	0	0	0	0	0	0	0	0	77	0	0	0
974ba4f730de2f9864c342640a263184	2	0	8	5	0	0	0	0	0	0	39	45	34	0	0	0	0	0	0	0	0	0	0	0	0	6
56c057b44128cadc4becfdb8750e209b	3	0	0	0	0	0	0	0	0	0	0	0	0	0	0	0	0	0	0	0	0	0	0	0	0	0
7d68ddb748c735e1dd750c98780bc8e9	0	0	0	0	0	0	0	0	0	0	0	0	0	0	0	0	0	0	0	0	0	0	0	0	37	0
a4f014dd3848a099723719b7e9f87048	0	9	0	36	0	0	0	0	0	0	0	0	0	0	0	0	0	0	0	0	0	0	0	0	25	0
7961e4ef56500c0d80d0da720bc8cfef	200	252	173	27	0	0	852	0	783	0	47	37	36	3	0	0	0	0	0	0	0	0	18	0	32	0
146dac792ceba0b573a75f1549cf16fa	18	19	0	9	0	0	0	0	0	0	0	3	0	0	0	0	0	0	62	0	0	0	17	0	8	0
d0ed987ba4accc6fe0a189dfdeaba322	111	126	156	15	20	0	17	4	0	0	7	4	11	0	0	0	0	0	0	0	0	0	0	0	30	0
f5035ad1232b63143748b7fac62535d7	0	0	0	0	0	0	0	0	0	0	0	0	0	0	0	0	0	0	4	0	0	0	0	0	0	0
805255e60c5f201b8e37bb71ed6b5841	4066	4388	2047	899	1631	1449	2469	8131	8832	3795	360	202	233	10	1828	17	1894	46	2170	168	596	0	476	0	738	0
8cd6844985a1895c4b410813fb78f71a	0	0	0	11	0	0	0	0	0	0	0	0	0	0	0	0	0	0	0	0	0	0	0	0	0	0
125b96fcf338abf12c2f0f3eba4b8c52	0	0	0	25	0	0	0	0	0	0	0	0	0	0	0	0	0	0	0	0	0	0	0	0	0	0
b5d5e0f30d0686bb244e7c0fddda0689	24	7	7	59	0	0	0	0	0	0	0	0	0	0	0	0	0	0	0	0	0	0	0	0	0	0
b605e8175bfda577ab503f74e462cc17	0	0	0	9	0	0	0	0	0	0	0	0	0	0	0	0	0	0	0	0	0	0	0	0	0	0
7b9fb73b7a77c0092009e33d3907e99b	0	0	0	5	0	0	0	0	0	0	0	0	0	0	0	0	0	0	0	0	0	0	0	0	0	0
2ce8e962e0de63d6850752069a206e30	314	383	252	2621	0	0	0	16	0	0	455	201	280	36	31	0	0	0	0	0	0	0	0	0	55	8
208dd20696c3355bfd061f7808cf2b4b	0	2	0	0	0	0	44	0	27	0	0	0	0	0	0	0	0	0	0	0	0	0	0	0	64	3
b96d1ff5d2c1397eb37b19decb0a2290	0	0	0	0	0	0	0	0	0	0	0	3	0	0	0	0	0	0	0	0	0	0	0	0	0	0
9f593e65f2737a0c46e39133e8ff3816	0	0	0	0	0	0	0	0	0	0	0	0	0	0	0	0	0	0	0	0	0	0	0	0	11	0
0cc8bd00f51015fe548bdb9e308a61a7	4	14	0	10	0	0	0	0	12	0	0	0	0	0	0	0	0	0	0	0	0	0	0	0	0	0
4cd7601a61520f4b413162efad88ad2d	0	0	0	0	0	0	0	0	0	0	0	0	0	0	0	0	0	0	0	0	0	0	2	0	0	0
a4c4a42047c51b77b399ca47a66d098f	0	0	16	0	0	0	0	0	0	0	0	5	0	0	0	0	0	0	0	0	0	0	0	0	21	0
6d56366c583a4fe3769c3ebfbcfc15bb	0	0	0	0	0	0	0	0	0	0	0	0	0	0	0	0	0	0	0	0	27	0	0	0	0	0
9ff2ee62d236c4a81adbcbb6318991ea	0	0	0	18	0	0	0	0	0	0	0	0	4	0	0	0	0	0	0	0	0	0	0	0	23	0
a213bf5215576d291653f6af623420e4	0	0	0	0	0	0	0	0	0	0	0	0	0	2	0	0	0	0	391	0	0	0	0	0	43	0
b748c438e13c75de764760905ce3afd3	3	0	0	0	0	0	0	0	0	0	8	5	0	0	0	0	0	0	0	0	0	0	0	0	0	0
13fbc749db8d03d13dbe60cbba836214	53	90	26	277	372	0	615	0	1346	0	62	98	30	0	520	0	43	0	636	0	312	0	617	2	190	0
03c3a643241a992c76adcc2c91d62b2c	0	3	0	0	28	0	9	6	0	0	0	0	0	0	0	0	46	0	58	0	0	0	0	0	0	0
27df0491d4a2926955f4216c08bc431e	9	0	0	0	48	0	0	0	0	0	0	0	3	0	0	0	0	0	0	0	0	0	0	0	0	0
1cfe3b0afd2ea11dfc72de07d7388b07	0	0	0	0	0	0	0	0	0	0	2	0	0	0	0	0	0	0	0	0	0	0	0	0	0	0
aa45f04b447022397b3826ff214ada1a	0	0	0	0	0	0	0	4	0	0	0	0	0	0	0	0	0	0	0	0	0	0	0	0	0	0
056f338882aede3587258a76ddcee335	0	0	0	0	0	0	0	0	0	0	0	0	0	0	29	0	0	0	0	0	5	0	0	0	0	0
c628db021a0d36cc052390c1bca022aa	58	28	0	62	0	0	0	0	0	0	19	26	22	0	0	0	0	0	0	0	0	0	0	0	21	0
175a90f553252c7ef2bab1d7f28df2fb	13	0	0	0	0	0	0	0	0	0	0	0	0	0	0	0	0	0	0	0	0	0	0	0	0	0
e02db5cb77bd23f8a10e9bd8ff6c3443	121	53	293	13	21	0	130	0	0	0	422	130	333	48	7946	1	3398	0	2922	27	52	0	1605	0	536	0
f2c5a356897a67b61611eada866983d2	0	0	0	10	0	0	0	0	0	0	0	0	0	0	0	0	0	0	0	0	0	0	0	0	0	0
3ee05f167c1008596409e721b60af8a4	0	0	0	0	0	0	0	0	0	0	0	0	0	2	0	0	0	0	0	0	0	0	0	0	0	0
d124856b0baae40ae020e04c6e310e91	0	0	0	0	0	0	0	0	0	0	0	0	0	0	0	0	0	0	0	0	13	0	0	0	0	0
00893dc06bf16b2280c30bd54b3cb6f0	0	0	0	0	0	0	0	0	0	0	0	0	4	0	0	0	0	0	0	0	0	0	0	0	0	0
a7cf5fe8002be9c643aba4ea24591855	0	0	0	0	0	0	0	0	0	0	0	3	0	0	0	0	0	0	0	0	0	0	0	0	0	0
9260caa8959d21ab201cb0ba846a9d10	7	6	0	0	0	0	0	0	0	0	0	0	0	0	0	0	0	0	83	0	0	0	0	0	0	0
9a6bf8ebbba303d92b1256a97c6dcc0a	0	0	0	16	0	0	0	0	0	0	15	46	20	0	0	0	0	0	26	24	0	12	41	7	53	19
7867b2492810ed13dea3a5f3bf20ba87	0	0	0	0	0	0	0	0	0	0	2	0	0	0	0	0	0	0	0	0	0	0	0	0	0	0
56edb1d055b8effb8336dfb8a027eb11	0	0	0	0	0	0	0	0	0	1	0	0	0	0	0	0	0	0	0	0	0	0	0	0	0	0
9ea459f0fff6197a90bf5421e32d1220	0	0	0	0	0	0	0	0	0	0	0	0	0	0	0	0	0	0	61	0	0	0	0	0	0	0
4750645fb225668c0a9f1e7780938491	86	59	72	22	26	0	45	0	0	0	0	0	0	0	0	0	0	0	0	0	0	0	0	0	0	0
5e8002c4b3a622613b38dd5e723e4dd2	0	0	0	22	0	0	0	0	0	0	0	3	0	2	0	0	75	0	0	0	0	0	0	0	99	0
e0e182075b25b5e8643968b507c8f08d	0	6	0	0	0	0	0	0	0	3	0	0	0	0	0	0	0	0	0	0	0	0	0	0	0	0
594324fb9f3f0d30281d0c65ab7f3955	20	2	0	3	0	0	0	0	0	0	29	11	8	3	0	0	0	0	0	0	0	0	0	0	202	0
b9f629886d1a4fa7743e3ae3c3c9f495	0	0	0	0	0	0	0	0	0	0	0	0	0	0	0	0	0	0	0	8	0	0	0	0	0	0
a743a9c635a95642b05bb774ded3314d	0	0	0	0	0	0	0	0	0	0	12	0	0	3	0	0	0	0	0	0	0	0	0	0	0	0
661a16eb0b501bbd5c2b1ac789616a4e	5	0	0	0	0	0	0	0	0	0	0	0	0	0	98	0	0	0	34	0	0	0	0	0	0	0
52f4de7adbc3fea36bbfc087821f57f3	0	0	0	0	0	0	8	0	0	0	0	0	0	0	0	0	0	0	0	0	0	0	0	0	0	0
a45589a3dfb9a5737f3006a324a8c92f	0	0	0	0	0	0	0	0	0	0	0	0	0	0	0	0	0	0	0	0	36	0	0	0	0	0
33fb6e564f81f4955e151faab0703be6	0	0	0	0	0	0	0	0	0	0	0	0	0	8	0	0	0	0	0	0	0	0	0	0	0	0
a83c0b7eb3e013584aee5049598aaf94	0	0	0	0	0	0	0	0	0	2	0	0	0	0	0	0	0	0	0	0	69	0	10	0	6	0
eb4c3494e547a96391f76707b61b9d59	2	0	0	0	0	0	0	0	0	0	0	0	0	0	0	0	0	0	0	0	0	0	0	0	0	0
97ebe0cb5faa1cbcb99ac5db25a620bf	1	4	0	0	0	0	19	0	65	0	0	4	0	0	0	0	0	0	0	0	0	0	0	0	0	0
616ce53c116fcafaef5dd9e6a0a358d1	0	0	0	0	0	0	0	0	0	0	0	0	2	0	0	0	0	0	0	0	0	0	0	0	0	0
d082921c88374def18eedc9d63d85b79	0	0	0	0	0	0	0	0	0	0	0	0	0	0	0	0	0	0	0	0	0	0	0	0	11	0
0f83dc557e860c772d999567261f4c28	12	11	10	22	0	0	0	0	0	0	4	10	4	124	0	0	0	0	0	0	0	0	0	0	0	0
9c4730f76c0b4a522708ed4e05260f90	0	0	0	0	0	0	0	0	0	0	0	0	0	1	0	0	0	0	0	0	0	0	0	0	0	0
826c89174dbb0e0c5a1980c3ae7a501c	1	0	0	4	0	0	0	0	97	0	0	4	0	0	0	0	0	0	0	11	11	0	0	0	0	0
e0b6a628b1b769ccac3375f2d9992f50	0	0	0	0	0	0	0	0	0	0	0	0	0	0	0	0	0	2	0	0	0	0	0	0	0	0
218fb0a0b3c30d993c460dae8391ce7d	0	0	0	0	0	0	0	0	0	0	0	0	0	0	0	0	0	0	0	0	0	0	48	0	0	0
40dfbd4207772a2615d74f836c1861b3	0	0	0	0	0	0	0	0	0	0	0	0	0	0	0	0	0	0	0	0	0	0	0	0	81	0
e4b978433b26b0b9a48dc2562437e28a	0	3	0	7	0	0	0	0	0	0	0	0	0	30	0	0	0	0	0	0	0	0	0	0	0	0
23c2b98343e3882ff55f46bd3d9d4849	21	26	20	0	0	0	0	9	0	10	15	10	9	0	0	0	0	0	0	0	0	0	100	0	52	0
a997e8033e9228f20d92941371123444	0	0	0	0	50	0	0	0	0	0	0	0	0	0	0	0	0	0	0	0	0	0	0	0	0	0
f29728311f4de766e63fbfb919f80fa7	0	0	0	0	0	0	0	0	0	0	9	8	0	12	0	0	0	0	0	0	0	9	159	0	0	0
8c1556b68831eef37469478ccab048ea	0	0	0	6	0	0	0	0	0	0	2	5	7	0	0	0	0	0	0	0	0	0	0	0	10	0
f4d796afb06264bb34979aabdaba2dc5	0	0	0	0	0	0	0	0	0	0	0	0	3	0	0	0	0	0	0	0	0	0	0	0	0	0
fa5338fca9ea98df4a461452695bb620	0	0	0	0	0	0	0	0	0	0	29	47	6	0	0	11	0	23	0	94	265	195	272	110	242	72
16437491036eb586bb095bb914e2bfd8	2	0	0	0	0	0	0	0	0	0	0	0	0	0	0	0	0	0	0	0	0	0	0	0	0	0
8729ee7063760df70045c78d48890d2e	0	0	0	0	0	0	0	0	0	0	0	10	0	0	0	0	0	0	0	0	0	0	0	0	0	0
4806ac3f55434189047bf4c8d3f68856	0	0	0	9	0	0	0	0	0	0	0	0	0	0	0	0	0	0	0	0	0	0	0	0	6	0
98b718ee0fbdda3a05438dc15ff66462	0	0	0	4	0	0	0	0	0	0	0	0	0	0	0	0	0	0	0	0	0	0	0	0	0	0
a1868139f53f16dbddf33fea7cdb75a7	0	5	0	0	0	0	0	0	0	0	0	0	0	0	0	0	0	0	0	0	0	0	0	0	0	0
9a2e4c8bc0901585013080dcfdfeb9fd	0	0	0	0	0	0	0	0	0	0	0	0	0	0	0	0	0	0	27	0	0	0	0	0	0	0
8523c32f196d8f6bacbc23123737ea93	2	0	0	2	0	0	0	0	0	0	0	0	0	0	0	0	0	0	0	0	0	0	0	0	0	0
c17bd564b9bfc8b4cc7ce38d259abb1e	0	0	0	0	0	0	0	0	0	0	0	0	0	0	0	0	0	0	0	0	0	0	13	0	0	0
9be377f20b7581b39adf7a62a37061bc	9	7	0	93	0	0	0	5	0	0	8	6	0	0	0	0	0	0	0	0	0	0	0	0	27	0
fe5a0203092d1d4dc2aef9403f9dfab4	0	0	0	2	0	0	0	0	0	0	0	0	0	0	0	0	0	0	0	0	0	0	0	0	0	0
4aafc4b621362772cffe481c10ef81ec	0	0	0	0	0	0	0	0	0	0	8	0	0	0	0	0	0	86	0	21	0	0	0	0	92	5
49ce528ed6e34ee5620915092ac734a8	0	0	0	0	0	0	0	0	0	0	0	5	0	0	0	0	0	0	0	0	0	0	0	0	40	0
ac8253dfb6bee2dfb71a6712eb3088af	0	0	0	0	0	0	0	0	0	0	0	0	0	1	0	0	0	0	0	0	0	0	0	0	0	0
2cf077c91747906296c2ae74df8078f2	0	0	0	0	0	0	0	0	0	0	0	0	0	0	0	0	0	0	0	0	0	0	0	0	7	0
dc935d751c5def6a3c6887f6b72db40c	0	0	0	43	0	0	0	0	0	0	0	0	0	0	0	0	0	0	0	0	0	0	0	0	0	0
937d9ff01ccd2850ed5809b83a83d163	0	0	0	0	0	0	0	0	0	0	0	2	0	0	0	0	0	0	0	0	0	0	0	0	0	0
5fe08adf734267c4de00b66cd3a8ec1b	0	0	0	0	0	0	0	0	0	0	0	0	0	13	0	0	0	0	0	0	0	0	0	0	0	0
00e436f7e52567a22e9dbc2f4c73600f	0	0	0	0	0	0	0	0	0	0	0	0	0	0	0	0	9	0	0	0	0	0	0	0	0	0
d569ce06af7e6235fbb3a0f1945fa315	0	0	0	0	0	0	0	0	0	0	0	0	0	2	0	0	0	0	0	0	0	0	0	0	0	0
3899b9496b5d8a28b605fdc433942e48	0	0	0	5	0	0	0	0	0	0	0	0	0	0	0	0	0	0	0	0	0	0	0	0	0	0
509b83e45c3a0e1aab1c41de48d2a356	0	23	0	668	0	0	0	0	0	0	0	0	0	0	0	0	0	0	0	0	0	0	0	0	0	0
2c8350e7a4f1b4334c0e6b9579e5c2a9	231	173	211	70	298	1836	427	1320	195	313	10	0	11	5	39	1	8	0	35	0	0	0	21	3	14	0
cbead0d867b988da00dfc1bf288d38c5	0	0	0	0	0	0	0	0	0	0	0	0	0	0	0	0	0	0	0	0	0	0	0	0	10	0
04d744b73cc17fb98a0dc35181d8aa77	40	41	211	52	0	0	0	0	0	0	32	30	59	0	0	0	0	0	0	0	0	8	0	0	12	0
f94a15d3cabfe7b6df09b62db3e96e7c	0	0	0	2	0	0	0	0	0	0	0	0	0	0	0	0	0	0	0	0	0	0	0	0	0	0
976e10f206b1a46bb4a93d5f2a17d13e	0	0	0	0	0	0	0	0	0	0	26	23	7	0	0	0	0	0	0	0	0	0	0	10	0	4
a8cfb478b3ef76e9a6f9edb043b447d8	0	0	0	0	0	0	0	0	0	0	0	0	0	0	0	0	0	0	0	0	54	0	0	0	0	0
b0f5b04c6c8728acd2d82da2441c8805	0	0	0	4	0	0	0	0	0	0	0	0	0	0	0	0	0	0	0	0	0	0	0	0	0	0
f999eadac4bbe7b67ac656fcfaa3c6ce	0	0	0	0	0	0	0	0	0	0	0	0	0	0	0	0	0	0	0	0	0	0	0	0	6	0
96f1356bd5f1d910b8e538d5af2ce2ec	0	0	0	4	0	0	0	0	0	0	0	0	0	0	0	0	0	0	0	0	0	0	0	0	0	0
2110028f09c76e408ba43d30e7529d98	0	0	0	0	0	0	0	0	0	0	0	1	0	0	0	0	0	0	0	0	0	0	0	0	0	0
d5ea2f4a268a1d85bab53c8b860e1f7f	0	0	0	0	0	0	0	0	0	0	0	0	0	3	0	0	0	0	0	0	0	0	0	0	0	0
d3bb313d44059f90b53ac425f8306623	8	0	0	0	0	0	0	0	0	1	4	0	0	0	0	0	37	0	24	0	6	0	54	0	168	0
c1de52fc1969da5e02f01aea1429af35	0	0	0	3	0	0	0	0	0	0	0	0	0	0	0	0	0	0	0	0	0	0	54	0	12	0
ddf287f60d53e1a5301a5e00a55d3f8f	9	5	0	0	0	0	0	0	0	0	0	0	0	0	0	0	0	0	0	0	0	0	0	0	0	0
f1ddf9c9bbba15b3904c9d7545c45f6f	0	0	0	0	0	0	0	0	0	0	0	0	0	0	0	0	0	0	0	0	0	0	0	0	4	0
c19b360a6e7d7c12292db009cd390c7e	0	0	0	0	0	0	0	0	0	0	0	0	0	1	0	0	0	0	0	0	0	0	0	0	0	0
70897391bfa8c3f668294baf5ff14e2b	0	0	0	385	0	0	0	0	0	0	0	0	0	0	0	0	0	0	0	0	0	0	0	0	0	0
144373240731a55a25d3e6719d33467a	6	0	9	0	0	0	0	0	0	0	8	6	8	13	0	0	0	0	0	0	0	0	0	0	0	0
c8fbb600f2c1a3fdbfd950c0b3d9f798	0	0	0	0	0	0	0	0	0	0	18	0	0	0	0	0	0	0	0	0	0	0	0	0	0	0
922778f78e9ad95eb152c6c58c068917	0	0	0	0	0	0	0	0	0	0	0	0	0	2	0	0	24	0	0	0	0	0	0	0	0	0
4fcb124d936cfb04661561f11180a75e	1	0	0	0	0	0	0	0	0	0	0	0	0	0	0	0	0	0	0	0	0	0	0	0	0	0
c52ddec761da2cce938b7816bec6f78b	0	0	0	0	0	0	0	0	0	0	0	0	0	0	0	0	0	0	0	0	1	0	0	0	0	0
858a8f08da07e9472e3aa0d6b1d0f6cb	0	0	0	0	0	0	14	6	0	5	0	0	0	0	0	0	0	0	74	0	0	0	0	0	11	0
958dad583e23882cf2532bf7a7b2f01a	3	0	0	0	0	0	0	0	0	0	0	0	0	0	0	0	0	0	0	0	0	0	0	0	0	0
863be320850a05285d591b2f87bb7df9	0	0	0	5	0	0	0	0	0	0	0	0	0	0	0	0	0	0	0	0	0	0	0	0	0	0
a5a943a4bfd5ab8927f65050afa668c9	6	6	0	0	0	0	25	0	0	0	0	0	0	7	0	0	0	0	0	0	51	0	36	0	84	0
11e4a08f7585864fde5d48fdf0f38c36	1222	397	599	422	372	24	593	167	203	108	210	141	394	5	0	0	0	0	66	15	13	0	12	0	62	0
fda32d6b3e88a0202bd78c61f378cc1e	0	0	0	3	0	0	0	0	0	0	4	1	4	0	0	0	0	0	0	0	0	0	0	0	0	0
f44df5def305638c2b88137d4e453915	0	0	0	0	0	0	0	0	0	0	0	0	0	3	0	0	0	0	0	0	0	0	0	0	0	0
27c02fbf0f5f8154f8edafb059ab8b2d	0	0	0	0	0	0	0	0	0	0	0	0	0	7	0	0	0	0	0	0	0	0	0	0	0	0
f2f589db76bc89a77118dfb7612b2247	6	6	0	3	0	0	0	0	0	0	26	7	15	0	0	0	0	0	0	0	0	0	0	0	0	0
9487c06c48633ab815c0ce422046b4a9	9	0	5	0	0	0	0	0	0	0	0	0	0	0	0	0	0	0	0	0	0	0	0	0	0	0
0876fa1d3a29d0b99187a0c0afb221e9	8	7	0	1	0	0	70	0	0	0	0	0	0	0	0	0	0	0	0	0	0	0	0	0	0	0
3300293d49043ca33a856bdbbd815dc9	0	2	0	0	0	0	0	0	0	0	0	0	0	0	0	0	0	0	0	0	0	0	0	0	0	0
5e4c1a52d89235fdbffe78e2fb1577d3	0	0	0	0	0	0	0	0	0	0	0	0	0	0	0	0	0	0	0	0	0	0	0	0	13	0
ae838e5d5a562e3f0eaa3366681ed62b	0	0	0	0	0	0	0	0	0	0	0	0	0	2	0	0	0	0	0	0	0	0	0	0	0	0
66ff5b98899d9ce0d2b89f2c2e2aac4c	719	376	604	47	0	0	152	0	240	0	8	0	13	0	116	0	61	0	40	0	0	0	73	0	15	0
7de6a39dc1191a3e9b2eb375099a0ee5	0	0	0	1	0	0	0	0	0	0	0	0	0	0	0	0	0	0	0	0	0	0	0	0	0	0
bbabe16b2e0a8e5aeb0f2a5754cc49f6	3	0	30	39	0	0	0	0	0	0	25	116	0	7	0	0	0	0	0	20	0	0	0	16	23	0
1a6c6f477733862b794163dd05ebc4c1	23	5	0	0	22	0	0	0	0	0	0	0	0	0	0	0	0	0	0	0	0	0	0	0	0	0
ac5338ffc293e1697f1f2954662674e0	0	0	0	0	0	0	0	0	0	0	0	0	0	0	0	0	0	0	0	0	0	0	0	0	24	0
aed21f681b42a6fbc9d26df224c0ac12	0	0	0	0	0	0	0	0	0	0	0	0	0	7	0	0	0	0	0	0	0	0	0	0	0	0
c88ebadcda27d0472ae8597c8dd28c6e	0	0	0	0	0	0	54	0	0	0	0	0	0	0	0	0	0	0	0	0	13	0	0	0	0	0
09b6adf2f9415d36fe0f9ef1f0568890	12	0	0	0	0	0	0	0	0	0	5	6	0	0	11	0	0	0	0	0	0	0	0	0	6	0
3976aaa3566ed4ac00d39c02d9179623	0	0	0	0	0	0	0	0	27	0	0	0	0	0	0	0	0	0	0	0	0	0	0	0	0	0
8ee97cdf2fd7a7da6ac947936802f1d4	0	0	0	0	0	0	0	0	0	0	0	0	0	0	0	0	0	0	0	0	0	0	4	0	0	0
23b4da9cbd8f16bb60784b709b3c777d	0	0	0	0	0	0	0	0	0	0	4	0	0	0	0	0	0	0	0	0	0	0	0	0	0	0
cc77644d97efe4678a37e417526e2c3b	0	0	0	0	0	0	0	0	0	0	0	11	0	0	0	0	0	0	0	0	0	0	0	0	0	0
5e1ab1ba7eed537e923759372a661937	0	0	2	0	0	0	0	0	0	0	0	0	0	0	0	0	0	0	0	0	0	0	0	0	0	0
f7924526bd4fa09d02cc666fa355d20f	29	15	0	0	0	0	17	0	0	0	0	0	0	0	0	0	0	0	0	0	0	0	0	0	0	0
0ae6b0106baf45060f286a06589892ec	12	2	0	0	0	0	0	0	0	0	0	0	0	0	0	0	0	0	0	0	0	0	0	0	0	0
e9663e7ca6fb48b985a71af4ab686bd5	12	0	0	9	0	0	0	0	0	0	27	2	0	0	0	0	0	0	0	0	0	0	0	0	0	0
94d6f808035d22e6714c26ea2f48eb31	0	0	0	0	0	0	0	74	0	0	0	0	0	0	0	0	0	0	0	0	63	0	138	0	0	0
fb18b34e196e13229f8cd8d467b9ad8f	0	0	0	0	0	0	0	0	0	0	0	0	0	0	0	0	0	0	0	0	0	0	0	0	122	0
b59273e7343e505d76b698a6ae818c65	0	0	0	0	0	0	0	0	0	0	0	0	0	0	0	0	36	0	0	0	0	0	0	0	10	0
589c1f58c9cbe0c4699a5ac5879b925f	0	0	0	0	0	0	0	0	0	0	1	2	4	0	0	0	0	0	0	0	0	0	0	0	0	0
b24a0dbb752589c9a141e4eeec08c0fd	0	2	0	0	0	0	0	0	0	0	0	0	0	0	0	0	0	0	0	0	0	0	0	0	0	0
73c018b73b063325c9a310f79c9937f2	0	0	0	0	0	0	0	0	0	0	0	0	0	0	0	0	0	0	0	0	90	0	0	0	0	0
2a2333535ceb56a1e53f6fc54047763a	357	227	267	17	58	0	70	0	21	0	34	25	35	0	0	0	0	0	100	0	0	0	0	0	0	0
6ef7b2513da111a8565f74b6591cbbc5	0	0	0	0	0	0	0	0	0	0	5	22	0	0	0	0	0	0	0	0	0	0	93	0	0	0
d08d919bc80d9ebab0315e73411906c2	1	0	2	0	9	0	9	0	0	0	0	0	0	0	0	0	0	0	0	0	6	0	0	0	0	0
e8d5d82db42ba8bb86228ecda3b7910a	379	29	762	78	429	6548	83	17000	53	6643	846	1434	856	73	1361	1133	2232	2246	270	5878	0	2495	220	416	5295	2620
332ba4a27c5503d30ffec77d3f321bdf	2432	2802	2196	14400	0	36	0	102	0	29	2730	1537	1648	57	0	1	0	0	0	8	0	0	152	15	68	16
c417822a2c5c6b684e5342e53709d59e	1	0	0	0	0	0	0	0	0	0	0	0	0	0	0	0	0	0	0	0	0	0	0	0	0	0
f62b99b47e790cd6c1460d74136a42fd	6	7	15	7	0	0	0	0	0	0	0	0	0	0	0	0	0	0	0	0	0	0	0	0	0	0
7cf4a0e75bf43a9ca4638ee13ba18001	0	0	0	0	0	0	0	0	0	0	0	0	0	1	0	0	0	0	0	0	0	0	0	0	0	0
1872f4f3e9d72874c7418eeaff148954	2041	1432	1839	390	8987	4963	3063	875	2932	1035	86	41	118	16	185	12	165	0	511	88	72	0	149	21	467	35
a038b09d82f48a2f8d6c2a36106b4c8d	0	0	0	5	0	0	0	0	0	0	0	0	0	0	0	0	0	0	0	0	0	0	0	0	0	0
a440c388717aa03dc4bc077df473e3d0	0	0	0	0	0	0	0	0	0	0	2	7	0	0	0	0	0	0	0	0	0	0	0	0	17	0
f5c61e7d1374512bfb5e9b4eede474ea	0	0	0	3	0	0	0	0	0	0	0	0	0	0	0	0	0	0	0	0	0	0	0	0	0	0
90fda34042f55edb7dbc8151ee4b11fc	0	0	0	0	0	0	0	0	0	0	0	0	0	0	0	0	0	0	0	0	0	0	0	0	4	0
f8611c98d39f4ace021e948eb4fc57fc	0	0	0	4	0	0	0	0	0	0	0	0	0	0	0	0	0	0	0	0	0	0	0	0	0	0
3e6d9ab160d5b8419df5bdf428e14848	7	0	14	0	0	0	0	0	0	0	0	0	0	0	0	0	0	0	0	0	0	0	0	0	0	0
4a2e9eaf05fe3260491baf2f241a7f2f	0	0	0	7	0	0	0	0	0	0	5	0	0	0	0	0	0	0	0	0	0	0	0	0	0	0
a5644829e36da57928f93ebb40471e96	0	0	0	0	0	0	0	7	0	0	0	0	0	0	0	0	0	0	0	0	27	0	0	0	0	0
c4b81fb5d9a09bd19b37c489f378fcf8	0	0	0	0	0	0	0	0	0	0	0	0	0	0	0	0	0	0	0	0	0	0	57	14	0	0
9e3f3637c5cd85d7795b027a5c3dd653	13	8	0	6	165	29388	255	33780	565	60717	430	748	412	7	145	17981	1861	21412	528	3448	22067	6305	6169	301	1780	217
3fb5b9b23cc9812503c5c45cb41ec107	0	0	0	0	0	0	0	0	0	0	0	0	0	0	0	0	4	0	0	0	0	0	0	0	0	0
5d0b04b98270eb25ef1e647446fab4b3	0	1	0	0	0	0	0	0	0	0	0	0	0	0	0	0	0	0	0	0	0	0	0	0	0	0
0e67b2c7afe814f6986a6e1bb2e2b772	0	0	0	0	0	0	0	0	0	0	0	6	3	0	44	0	0	0	37	0	7	0	0	0	47	0
b72b56879b76c536f6555625836fb3f0	6	5	9	0	0	0	0	0	0	0	0	0	0	0	0	0	0	0	0	0	0	0	0	0	0	0
d8dec4a0d20754b7fd56f9b0d86eae91	0	0	0	0	0	0	0	0	0	0	0	19	0	0	0	0	0	0	0	0	0	0	0	0	4	0
8ad31b3087ba83532ca06fff1ce53c81	0	0	0	0	0	0	0	0	0	0	0	0	0	0	80	0	0	0	0	0	0	0	0	0	16	0
955b1f3d31bef56f38dd3828e7f1d236	0	0	0	0	0	0	0	0	0	0	0	0	0	0	0	0	0	0	0	0	0	0	0	0	20	0
3bd5cd55bbdee8df11334632f093deac	0	0	0	0	0	0	0	0	0	0	0	0	0	0	0	0	0	0	0	0	0	0	0	0	18	0
6a1cbd00c11911a3b6bd44cba52d8545	0	0	0	0	0	0	0	0	0	0	3	0	0	0	0	0	0	0	0	0	0	0	0	0	0	0
cad9cf56a16dee1306e132dbd8ca585d	0	0	0	0	0	0	0	0	0	0	0	0	0	0	109	0	0	0	0	0	0	0	0	0	0	0
725aade2af40f1b6ec2c043575eee7ad	0	0	0	0	25	0	0	0	0	0	0	0	0	0	0	0	0	0	0	0	0	0	0	0	0	0
656b282767f6c785b92cb3da07560cda	1134	939	816	382	691	1033	949	465	654	75	305	163	329	96	1016	4	853	0	2986	130	55	0	423	5	634	8
afec62ec6da0ab396606b9381219c92e	0	0	0	83	0	0	0	0	0	0	0	0	0	0	0	0	0	0	0	0	0	0	0	0	0	0
982a4c39c2ad07efa3f97bce65eb2e5d	1	0	0	0	0	0	0	0	0	0	28	21	33	0	0	0	0	0	0	0	0	0	0	0	7	0
9ee568fa847c18e37ccc48c676a78a7b	0	0	0	72	0	0	0	0	13	0	0	4	0	0	0	0	146	0	0	0	0	0	0	0	0	0
0e65bf931f63d03ee0a4ff0e54bda59b	2	0	0	18	0	0	0	0	0	0	0	0	0	0	0	0	0	0	0	0	0	0	0	0	0	0
a2b2c59fe814fe6f5c65e29414fff622	0	0	0	4	0	0	0	0	0	0	0	0	0	0	0	0	0	0	0	0	0	0	0	0	0	0
7948bc305735bb59951e9fd464637a45	0	0	0	0	0	0	0	0	0	0	5	0	0	0	0	0	0	0	0	0	0	0	0	0	0	0
8ebacfc1f8cceb7f3f7e8020decbe336	0	0	0	0	0	0	0	4	0	0	0	0	0	0	0	0	0	0	0	0	0	0	0	0	0	0
b3f066fb344514f1389a8974fe9cc14c	0	0	0	0	0	0	0	0	0	0	16	12	13	0	111	0	0	0	0	0	0	0	23	0	19	0
ca182aee238a92416a5a4497ffc82079	16	0	0	7	0	0	0	0	0	1	8	5	2	0	0	0	0	0	0	40	0	0	0	0	0	12
aa85f5f50b5c4180ce66535c7a6316fa	0	0	0	0	0	0	0	4	0	0	0	0	0	0	0	0	0	0	0	0	0	0	0	0	0	0
f19c035db6b98d7b17b1190b4040b348	0	0	0	21	0	0	0	0	0	0	6	0	0	0	0	0	0	0	46	0	0	0	0	0	0	0
3c97dbdf35e0d374470220dcb85f7895	0	7	7	0	0	0	0	11	0	0	0	11	0	0	0	0	0	0	0	5	0	0	0	0	49	0
765a5992753c5e37518df22cf0bbf93d	0	0	0	0	0	0	0	0	0	0	0	0	0	0	0	0	0	0	0	0	0	0	5	0	0	0
51eece218af255bd98d4a46cd203c65a	0	0	0	0	0	0	0	0	0	0	0	0	0	0	0	0	0	0	41	0	0	0	0	0	7	0
e320c5c7f4102e2cb4c744ee83ddcb97	0	0	0	0	0	0	0	0	0	0	0	0	0	0	0	0	0	0	0	0	0	0	0	0	27	0
1e0929e4d131adbb758852ed0320c304	18	8	7	4	0	0	42	0	0	0	0	8	23	0	0	0	0	0	0	0	0	0	0	0	0	0
cf19c79e7898421dacdc51fc78002d29	10	1	0	0	0	0	0	0	0	0	7	5	0	0	0	0	0	0	0	0	0	0	0	3	0	0
322738786504de5d513bafd09622dd58	0	0	0	0	0	0	0	0	0	0	0	0	0	0	0	0	0	0	0	0	0	0	172	59	88	0
309e7d5b8ca9b3e7ea025e068b4c9773	0	0	0	0	0	0	0	0	0	0	8	12	2	0	0	0	0	0	0	0	0	0	0	0	0	0
7d7edcd882d5dba56d9821fbbbb15b0a	56	52	10	13	0	0	0	0	0	0	0	6	14	0	0	0	0	0	0	0	0	0	0	0	51	0
23b13d4771151fc011fb02c7138aeb39	45	29	33	7	0	77	0	0	0	9	4	1	0	0	0	0	156	0	0	0	0	0	0	0	0	0
eea9590eed3825b4073f133b3a83c1c3	0	0	0	63	0	0	0	17	0	0	0	0	0	0	0	0	0	0	0	0	0	0	0	0	0	0
44a319e902e758826b8fa48f0f9270f9	13	4	0	13	0	0	0	0	0	0	0	0	4	0	0	0	0	0	0	0	0	0	0	0	0	0
59ee8338082d9060201505a544488e1b	3	9	11	6	0	0	0	0	0	0	0	1	0	0	0	0	0	0	0	0	0	0	0	0	0	0
2e23239037cd6998279f1f2eae8dae67	0	0	0	0	0	0	0	0	0	0	0	0	0	0	0	25	922	0	0	0	0	0	0	0	0	0
8ef1b4e181e19cd3141a673436957d59	10	5	20	31	0	0	0	0	0	0	10	0	0	0	0	0	0	0	0	0	0	0	0	0	0	0
be1b86c2affe4605be85234978adb09b	0	0	0	18	0	0	0	0	0	0	0	0	0	0	0	0	0	0	0	0	0	0	0	0	0	0
7ca9864afe04b9b3be6f4af492b3ea64	0	0	0	0	0	0	0	0	9	0	0	0	0	1	0	0	0	0	0	0	0	0	0	0	0	0
1121fcb1e945c2922288d0ae23f48e15	0	0	0	4	2	0	0	0	0	0	15	10	10	0	181	0	0	0	24	0	0	0	0	0	63	0
30f18e2c86a06b100eae70a90d2a7131	12	0	14	1	0	0	0	0	0	0	12	28	12	11	0	0	0	0	0	0	0	0	51	0	0	0
ac1ad4e5afe8d90a364620d9b648eaff	0	0	0	0	0	0	0	0	0	0	0	0	0	0	0	0	0	0	0	0	0	0	0	0	6	0
fbee4df6ce2431c7a9c7e5b88a7ab369	0	0	0	17	0	0	0	0	0	0	0	0	0	0	0	0	0	0	0	0	0	0	0	0	0	0
b7a4069ba73cc6b69f803a27bbc8d2b6	0	0	0	0	0	0	0	0	0	0	0	0	0	0	0	0	0	0	0	0	0	0	0	6	0	0
ac912c3290c5c44f9af34c765cbe8c9f	49	47	30	25	27	36	38	353	0	70	13	9	9	12	0	0	0	0	18	1	12	0	88	9	60	9
8641f61ce89ea64b133007a44f90dc44	0	0	0	8	0	0	0	0	0	0	0	0	0	0	0	0	0	0	0	0	0	0	0	0	0	0
1e49ff0a7b570a5b398c35109b44a72e	5	0	0	0	0	0	0	0	0	0	0	0	0	0	0	0	0	0	0	0	0	0	0	0	0	0
441c6f3d162682e18e5b8223d4d9c796	10	0	8	0	0	0	0	0	28	0	18	16	13	0	269	0	168	0	48	0	0	0	212	0	116	0
c926216566ffaf0a874d2363e91f2603	19	6	0	683	0	0	0	0	0	0	0	0	0	3	0	0	0	0	0	0	0	0	0	0	29	0
01701a115a27fdc68f4a16b83853cd98	0	0	0	0	0	0	0	0	0	0	0	0	0	0	0	0	0	0	0	5	0	0	0	0	0	0
759d5e41ca750b1a67f1975d61eb181c	0	0	0	0	0	0	0	0	0	0	0	0	0	0	0	0	50	0	0	0	203	0	55	0	96	0
c0a9bd42182bb88d67b8d2279bfa3a38	4	0	11	71	0	0	0	0	0	0	0	0	0	0	0	0	0	0	32	0	0	0	0	0	29	0
ff2bd47d53c37bb62cfe917cf581678a	0	0	0	0	0	0	0	0	0	0	0	0	0	11	0	0	0	0	0	0	0	0	0	0	0	0
6835fe33e224854b042879cad5a8fe58	28	29	16	11	0	0	116	14	82	0	0	8	0	0	21	0	3	0	30	3	18	0	14	0	50	0
5805a06cc68e40bf90fa1bd6320d6ef2	0	0	0	0	0	0	0	0	0	0	0	0	0	0	1	0	0	0	0	0	0	0	0	0	0	0
2d35628327a044e11676acb600460b8d	0	0	0	4	0	0	0	0	0	0	0	0	0	0	0	0	0	0	0	0	0	0	0	0	0	0
2a1f9d77cb546dd636ce7067769cd56d	0	0	0	24	0	0	0	0	0	0	0	0	0	0	0	0	0	0	0	0	0	0	0	0	0	0
7735c6aaf630682875445bbc76372353	11	5	0	4	13	0	0	36	0	2	6	9	0	0	0	0	0	0	295	62	333	18	51	0	93	28
dc5d8bbd1c5a9daa60696a04c267d2ba	0	0	0	0	0	0	0	0	0	0	0	0	0	0	0	0	0	0	0	0	0	0	0	0	8	0
03a4fb7a0198b2c3c8845c586089e19e	0	0	0	0	0	0	0	0	0	0	0	0	0	28	0	0	0	0	0	0	0	0	0	0	0	0
4a2f25f18771af216eb7cc3de4ce13b3	17	0	0	214	0	0	0	0	0	0	0	0	0	7	0	0	0	0	0	0	0	0	0	0	0	0
f479dc5e145bf68a74776adf0691ff2a	15	11	17	0	0	0	0	57	0	1	53	38	69	2	0	1	0	2	0	35	73	23	8	1	52	0
68a68bef3950faa10fb80b46b7bbd8b6	0	0	0	0	0	0	0	0	0	0	0	0	0	2	0	0	0	0	0	0	0	0	0	0	0	0
f78e3efae902db97e3f4ee8520f5cc31	0	0	0	0	0	0	0	0	0	0	0	0	0	0	0	0	0	0	0	0	22	0	0	0	0	0
c3d5b72dea05c93659cf0257acd13203	13	0	19	7	0	0	0	0	0	0	0	0	0	0	0	0	0	0	0	0	0	0	0	0	0	0
f2c1a7608cb8aaa43c6647e11ff845e8	0	0	0	0	0	0	0	0	0	0	0	3	6	0	0	0	0	0	0	0	0	0	0	0	0	0
41c856dbb2100221b6609cccb31e4da7	0	0	0	15	0	0	0	0	0	0	0	0	0	0	0	0	0	0	0	0	0	0	0	0	0	0
18f617c9ff961a45afc25557233ff6b9	0	0	0	36	0	0	0	0	0	0	0	0	0	0	0	0	0	0	0	0	0	0	0	0	0	0
d3b40e0990661da90255278a00e422b8	176	245	156	493	0	0	0	0	0	0	113	135	161	2690	0	0	0	0	84	0	0	0	0	0	0	0
ded486bd4d5155476193346ea98144a7	0	0	0	0	0	0	0	0	0	0	0	0	0	0	0	0	17	0	0	0	0	0	0	0	6	0
bda148a90ca25985224d91995aaa943c	1	0	0	123	0	0	0	0	0	0	0	0	0	3	0	0	0	0	0	0	0	0	0	0	0	0
7811c08d52919c541d0a0eaea631c7da	0	0	0	0	0	0	0	0	0	0	0	0	0	0	0	0	0	0	0	0	0	0	0	0	9	0
e03d5579471371d01418fd20a46d4970	0	0	0	57	0	0	0	0	0	0	0	0	0	0	0	0	0	0	0	0	0	0	0	0	0	0
c2eb4c2e941d620f4c4b5495293ab623	0	0	0	38	0	0	0	0	0	0	0	0	0	0	0	0	0	0	0	0	0	0	0	0	0	0
0294f3240dcf90705489288906cdf6bb	0	0	0	0	0	0	0	0	0	0	0	0	0	0	0	0	0	0	8	0	0	0	0	0	0	0
f1e9091198911e62cb2012cd2722c0f1	0	0	0	0	0	0	9	0	0	0	0	0	0	0	0	0	0	0	0	0	0	0	0	0	0	0
535c83c5211f8b3dddc88f7d0eb3d3f7	9	8	17	36	0	0	0	0	0	0	3	8	0	168	0	0	0	0	0	0	0	0	0	0	0	0
51ec09bbf9d40ce8bd249f2b3f952b10	0	0	0	12	0	6	0	10	0	0	7	3	0	0	0	0	0	0	0	6	0	0	0	0	0	0
b1c8e3089f2d9047d15896ae575c290a	0	0	0	0	0	0	0	0	0	0	0	0	0	0	0	0	0	0	0	0	0	0	6	0	0	0
75049df8b62254d1e9987766d4c3ddd8	0	0	0	0	0	0	0	11	0	0	0	0	0	0	0	0	0	0	0	0	0	0	0	0	0	24
c9551449ff69858d1ef3e19a501c3526	0	0	0	0	0	0	0	0	10	0	0	0	0	0	0	0	0	0	0	0	26	0	0	0	0	0
6e48cb3a8b0314ac322146cc5669263d	0	0	0	113	0	0	0	0	0	0	0	0	0	0	0	0	0	0	0	0	0	0	0	0	0	0
4002a3a334d8ec6f2cb973b6640c2875	0	0	0	0	0	17	0	0	0	0	0	0	0	0	0	0	0	0	0	0	0	0	0	0	0	0
8f09c5a86f57bbfd369a8e99864490e5	0	0	0	9	0	0	0	0	0	0	0	0	0	0	0	0	0	0	0	0	0	0	0	0	0	0
611d9c38abab6014003745b5febce1f9	0	0	0	0	0	0	0	0	0	0	0	0	0	0	0	0	0	0	0	0	0	0	14	0	0	0
545cc20a0b0056c91ff623b226c0baf9	0	0	0	2	0	0	0	0	0	0	0	0	0	0	0	0	0	0	0	0	0	0	0	0	48	0
a0dd86c50b1a784d1d8a9f2956329843	0	0	0	0	0	0	0	0	0	0	0	0	0	4	0	0	45	0	0	0	0	0	0	0	11	0
1547e59ec961306e96363dd6a37930f4	0	0	0	6	0	0	0	0	0	0	0	0	0	0	0	0	0	0	0	0	0	0	0	0	0	0
57e46a7c8cd5735106e9b3b4c9b78830	0	0	0	44	0	0	18	0	0	0	0	0	0	0	0	0	0	0	0	0	0	0	0	0	0	0
e016b62c24be2fc568219c50bf203014	0	0	0	0	0	0	0	0	0	0	0	0	0	0	0	0	0	0	0	0	0	0	2	0	0	0
e0eca44fbd67407eb3405150bbb29a3c	0	0	0	6	0	0	0	32	0	3	7	10	0	10	0	2	0	9	0	190	14	39	0	18	59	24
b056434a0415dc70925b6e1ccc4554fd	2	0	0	30	53	0	0	0	0	0	0	0	0	0	0	0	27	0	0	0	0	0	0	0	55	0
bf8b1ba6e5a52319d8cfd2e9c559e9ed	0	0	0	0	0	0	0	0	0	0	0	0	0	0	0	0	0	0	0	0	0	0	0	0	13	0
c7a12088949c4d64f616d95999be1a0f	0	0	0	1	0	0	0	0	0	0	0	0	0	0	0	0	0	0	0	0	0	0	0	0	0	0
88165b1923cb1e94df6a8c1a4dfd7d4e	2	0	0	9	0	0	0	0	0	0	0	0	0	0	0	0	0	0	0	0	0	0	0	0	0	0
ecbc9096b9083427ae523be79f109e78	0	0	0	5	0	0	0	0	0	0	0	0	0	0	0	0	0	0	0	0	0	0	0	0	0	0
006ddf214c1d53d0030470a7cc624c81	0	0	0	19	0	0	0	0	0	0	5	0	0	0	0	0	0	0	0	0	0	0	0	0	0	0
3ca8963a8eceb4022f8bdc7ab3de8dca	0	0	0	0	0	0	0	0	0	0	0	0	0	10	0	0	0	0	0	0	0	0	0	0	0	0
3542f9e5474cb26a3de0d3de23703dd5	0	2	0	0	0	20	0	0	12	0	0	0	0	0	0	0	0	0	0	0	0	0	0	0	0	0
ec6f07f5cd44c133c6e6d589ccd7d53a	0	0	0	0	0	0	0	0	0	0	0	0	0	4	0	0	0	0	0	0	0	0	0	0	0	0
4276a2b734818414342684928481cd1e	0	0	0	5	0	0	0	0	0	0	0	0	0	0	0	0	0	0	0	0	0	0	0	0	0	0
9999ed424be67a0165c2160ac29e0628	0	0	0	6	0	0	0	0	0	0	0	0	0	0	0	0	0	0	0	0	0	0	0	0	0	0
630e378eee124870792c99cfe075261b	0	0	0	0	0	0	0	2	0	1	0	0	0	0	24	0	0	0	56	8	0	0	8	0	14	0
92942bf257cdbb091531904e84fc2fde	0	0	0	8	0	0	0	0	0	0	0	0	0	0	0	0	0	0	0	0	0	0	0	0	0	0
01f1609ccc517cf9c0c052582de1ad99	0	0	0	3	0	0	0	0	0	0	0	0	0	0	0	0	0	0	0	0	0	0	0	0	0	0
b17869fed317ea8088d9ce681b311587	0	0	0	0	0	0	0	0	0	0	20	48	19	0	0	0	0	0	0	0	0	0	0	3	0	0
2d2392ba0ad8a2fd2b2386847d467401	0	0	0	4	0	0	0	0	0	0	0	0	0	0	0	0	0	0	0	0	0	0	0	0	0	0
73886bf8589395ec3ffe0993ca755980	31	30	17	73	0	0	0	0	0	0	19	22	18	293	272	0	0	0	0	0	0	0	0	0	0	0
8a452d126796dfce0cf2fcfc8a697031	89	51	60	24	0	97	0	9	0	0	0	0	0	1	4	0	0	0	0	0	0	0	4	0	0	0
7c631e64513d3e35aed76f375d9595a9	0	0	0	12	0	0	0	0	0	0	0	0	0	0	0	0	0	0	0	0	0	0	0	0	0	0
ac149fbcdd43205ed7e62fb5ace21570	0	0	0	4	0	0	0	0	0	0	0	0	0	0	0	0	0	0	0	0	0	0	0	0	0	0
689566948ae0a0d5d1a45e02a756763b	0	0	0	0	0	0	0	0	0	0	11	0	0	0	0	0	0	0	0	35	0	0	188	39	28	8
5074cc1e15276aa44af9cd9e2cfbb24f	0	0	0	0	0	0	0	0	0	0	0	0	0	0	0	0	0	0	51	0	0	0	29	0	7	0
84eaa5fad85971c1b9dd35423efecec7	0	0	0	0	81	0	32	0	0	0	0	0	0	0	0	0	0	2	29	0	0	0	0	0	0	0
840107e585bf39ebc7a2456c55d714c1	0	0	0	0	0	0	0	0	0	0	0	0	4	0	0	0	0	0	0	0	0	0	0	0	0	0
9c56a8b024cfaf04a026e766e3d5cf3f	0	0	0	0	0	0	0	0	0	0	0	0	0	0	0	0	0	0	0	0	0	0	0	0	23	0
1fe9bd675030c9e55ffbed29c8cd7feb	0	0	0	110	0	0	0	0	0	0	9	3	7	2	0	0	0	0	0	0	0	0	0	0	0	0
61d22eea6bb908e9da01b2f897999295	0	0	0	0	0	0	0	0	0	0	8	0	0	2	0	0	0	0	0	0	0	0	0	0	0	0
1d9271a94b9be5d7669839149b5237d5	0	0	0	0	0	0	15	0	0	0	0	0	0	0	0	0	0	0	0	0	0	0	0	0	0	0
cb07772e2968fa3ce47a91492144b3b6	0	0	0	0	0	0	0	0	0	0	1	0	0	0	0	0	0	0	0	0	0	0	0	0	0	0
c99d541eb63efe7d0332f8ad5534bb81	0	0	0	17	0	0	0	0	0	0	0	0	0	0	0	0	0	0	0	0	0	0	0	0	0	0
11c421aad96269d2dcf3b1e32f915a95	19	10	0	1084	0	0	0	0	0	0	26	3	0	4	0	0	0	0	0	0	0	0	41	0	0	0
9d7cc2464d1863361b2e4935336beb48	7	8	12	11	14	0	63	0	23	0	8	11	23	0	42	0	14	0	23	0	0	0	19	0	4	0
5668caccc0a4a2308b09cca3f2522fa7	0	0	0	0	0	0	0	0	0	0	19	69	29	0	0	25	1166	7	0	21	1664	0	257	0	0	0
54de7cd6de4c79026281ecaad3915621	0	0	0	0	0	0	0	0	0	0	0	0	0	0	0	0	0	0	0	35	0	0	0	0	0	0
a22d6de72b6edfbf616ae7c64646d97e	0	0	0	5	0	0	0	0	0	0	0	0	0	0	0	0	0	0	0	0	0	0	0	0	0	0
c59ffc1d84fd1b362222e33bdcd5f2f4	3	0	0	0	0	0	0	0	0	0	0	3	0	0	0	0	0	0	0	0	0	0	0	0	0	0
190caeb854a20d7e7cdaa27d01d1f4f1	0	0	0	0	0	0	0	0	21	0	0	0	0	0	0	0	0	0	0	0	0	1	0	0	0	0
8c8c1d82f3d03a4cef5a3509a7a931d9	650	958	604	2158	0	0	4	0	0	0	459	477	419	11957	0	0	0	0	0	0	0	0	0	0	0	0
a7a3264efe45b283e3229eff2e1cd490	0	0	0	0	0	0	0	0	0	0	6	0	0	0	0	0	0	0	0	0	0	0	0	0	0	0
94c79cb838827d2c593f380f7999a0ce	0	0	0	0	0	0	24	0	0	0	11	10	7	0	0	0	0	0	0	0	0	0	25	0	0	0
04ec5e93443877e9614d9c6b255b9cfc	47	42	21	13	0	0	133	0	0	11	71	149	72	0	0	0	281	3	0	0	654	0	1179	2	2453	14
09ab2275fea34539ab8a5a290abc5587	5	7	0	4	0	0	0	0	0	0	4	0	0	4	0	0	0	0	0	0	0	0	0	0	0	0
77cf5a4d84bf78e64a9026a88b8630ff	0	0	0	0	0	0	0	0	0	0	9	14	19	0	0	0	0	0	0	0	0	0	0	0	0	0
d6fff92986b6d70ce069ff87e40c348c	7	12	12	0	0	0	72	0	57	0	0	0	0	0	0	0	0	0	0	0	0	0	24	0	15	0
4e91e09cf56b1feff07d8dec8c6a0cac	0	0	0	0	0	0	0	0	0	0	0	0	0	0	0	0	0	0	0	0	0	0	0	2	0	0
bd2c38586410a17a9d42200e1e3b6fd2	0	0	0	0	0	0	0	0	0	0	0	0	0	0	0	0	0	0	0	0	0	0	6	0	15	0
156eb1312c3891b98bd3f198dc7e0413	4981	6752	5167	2166	192	1	797	7	857	0	223	202	190	0	1026	0	305	0	0	0	4	0	223	1	142	0
06b3ea2bdcdf65cfd8c0cd682a94c63d	0	1	0	0	0	0	0	0	0	0	0	0	0	0	0	0	0	0	0	0	0	0	0	0	0	0
81e8afd7e47bdea2ea73d471b0588d7f	7	18	0	0	0	0	0	0	0	0	0	0	0	0	0	0	0	0	0	0	0	0	0	0	0	0
5fc502284de5c153a127470df1d0ce68	0	0	0	0	0	0	0	0	0	0	0	0	0	0	0	0	0	0	0	0	0	0	0	0	22	0
d27f1c349cd7c1638fd28d8c74504e8b	0	0	0	0	0	0	0	0	0	0	5	0	0	0	0	0	0	0	0	0	0	0	0	0	0	0
8e0936bd024d88218c847943e2f6cbd5	109	86	59	65	0	0	0	0	0	0	31	22	12	0	0	0	0	0	0	0	0	0	0	0	0	0
0444054813cd9ba167d0f7f1f932556d	0	0	0	0	0	0	0	0	234	0	12	26	0	12	0	5	0	0	0	125	0	28	0	63	0	8
5664184d163eb2e2a88a10577bdf1814	0	0	0	19	0	0	0	0	0	0	0	0	0	0	0	0	0	0	0	0	0	0	0	0	0	0
3a789d553df6bb3f824c630c1ebb095c	0	0	0	0	0	0	0	0	0	0	0	3	0	0	0	0	0	0	0	0	0	0	0	0	0	0
104f2f4d24ae8bd36c3b7afa12c80b3d	0	0	0	47	0	0	0	0	0	0	0	0	0	0	0	0	0	0	0	0	0	0	0	0	0	0
d91520a2c37e88d726ac705f9af00592	0	0	0	6	0	0	0	0	0	0	0	0	0	0	0	0	0	0	0	0	0	0	0	0	0	0
7dfd6e11b26d251c28baec88a9c1aff9	0	0	0	0	0	0	0	0	0	0	0	0	1	0	0	0	0	0	0	0	0	0	0	0	0	0
39856e2d265909f01ffda665032ee6f3	16	19	12	1	0	0	59	0	0	0	0	6	0	0	375	0	0	0	72	0	0	0	0	0	0	0
2498aefa424220677cd39eaa82deb78c	0	0	0	12	0	0	0	0	0	0	0	0	0	0	0	0	0	0	0	0	0	0	0	0	0	0
6f2fdfc6e345d84438a4fc1d53f0470e	0	0	0	0	0	0	0	0	0	0	4	9	0	0	0	0	0	0	0	0	0	0	0	0	0	0
dc09f7813d21503aa6c361c591285fcd	463	354	211	657	168	0	651	17	214	0	179	214	168	8	463	0	0	0	600	0	78	0	293	0	334	0
3d9ecee68a508cb301d4f260078a3d2e	0	0	0	5	0	0	0	0	0	0	0	0	0	0	0	0	0	0	0	0	0	0	0	0	0	0
41d874e94c9df131a28a3b9fb8ccc8c6	2	0	0	0	0	0	0	0	0	0	0	9	6	0	0	0	0	0	0	0	0	0	0	0	0	0
5960fbd301ee59d811dedf492efe805d	0	0	0	0	0	0	0	1	0	3	11	27	17	12	367	3	341	15	79	0	127	0	29	0	203	0
16ae93a9e03a3190b8a00f32fc684bb3	0	0	0	0	0	0	0	0	0	0	20	0	5	0	0	0	0	0	0	3	0	0	58	0	97	0
9ba69b8bde52a8c09455e3a9e67634fb	9	5	0	0	0	0	0	0	0	0	0	0	0	0	0	0	0	0	0	0	0	0	0	0	0	0
401add51dda2cdb038c03d5290fcb33f	5	0	0	0	0	0	0	0	0	0	0	0	0	0	0	0	0	0	0	0	0	0	0	0	0	0
f401dc6fd0441722bc7400b8c2b968ca	0	8	0	24	0	0	0	0	0	0	0	0	0	0	0	0	44	0	0	0	0	0	0	0	0	0
7034c0592ac2d94bdc8053e669d0587c	0	0	0	0	0	0	0	0	240	3	0	0	0	0	0	0	0	0	0	0	0	0	0	0	0	0
88abf552ec4737b03625d57bae4ced35	0	0	9	0	0	0	0	0	0	0	0	0	0	0	0	0	0	0	0	0	0	0	0	0	0	0
51dfda61c90ebf1781ab61c2a823f996	0	0	0	0	0	0	0	0	0	0	0	0	0	0	0	0	0	0	0	0	0	3	0	0	0	0
daa19601084bde3b8dfc1ea2ce587fd9	0	0	0	1	0	0	0	0	0	0	0	0	0	0	0	0	0	0	0	0	0	0	0	0	0	0
c9686a27744dc884f1146cee86b9fb82	581	874	884	568	0	0	0	1	42	0	92	77	58	4	0	0	0	0	0	0	0	2	30	0	17	0
3fbd3d5bd2c2fbd19ad5d781c6ca340b	0	0	0	0	0	72	0	0	0	0	121	43	14	9	0	0	0	0	0	83	0	0	0	7	9	0
c569f6e9b7627df9462a1e80e957bbf7	56	16	25	2	0	0	0	0	0	0	0	14	16	0	0	0	0	0	0	0	0	0	0	0	0	0
a1ee9a718ffd0ef9ae44fd2c488fa968	0	0	0	10	0	0	0	0	0	0	0	0	0	0	0	0	0	0	0	0	0	0	0	0	0	0
23d0845056ea163e3475305914cc6524	64	47	61	340	0	0	0	0	0	0	17	13	12	4	0	0	187	0	0	0	0	0	0	0	0	0
91c314d4b4e266d8d989611eab5312bf	19	19	0	0	0	8	0	15	0	0	67	52	73	0	0	0	0	0	0	113	18	17	21	0	0	0
b6a7e33523b8d0616c3fcf4167dde3d9	0	2	0	0	0	0	0	0	0	0	0	0	0	0	0	0	0	0	0	0	0	0	0	0	0	0
f40f51a3dfb5e002ecde3878f3b17462	34	0	0	0	0	0	0	5	0	9	0	3	0	0	0	0	0	4	0	0	0	0	0	14	0	0
efc0b77fabe9e76f14a909de617d02fe	0	0	0	0	0	0	0	0	0	0	0	0	0	0	288	0	69	0	98	0	0	0	0	0	0	0
e0a46f63a7582ab85ad4e6049bbead9f	0	0	0	0	0	0	0	0	0	0	0	0	0	2	0	0	0	0	0	0	0	0	0	0	0	0
82eaaf3a66d046fed2e917c830f4b740	0	0	0	4	0	0	0	0	0	0	4	0	0	0	0	0	0	0	0	0	0	0	0	0	0	0
d5878cb9e894f175ad620346adeb53fe	0	0	0	0	0	0	0	10	0	0	0	5	0	0	0	0	0	0	0	0	0	0	0	0	38	0
aa90a69b65ba98cf11fed02c11610bb4	0	0	0	4	0	0	0	0	0	0	0	0	0	0	0	0	0	0	0	0	0	0	0	0	0	0
bffa96a705e27aa65b1ae0bca4f671b3	0	0	0	0	0	0	0	30	0	0	0	0	0	0	0	0	0	0	0	0	0	0	0	0	0	0
b7960d008fa8f826cd99723ae7a65518	0	0	0	131	0	0	0	0	0	0	0	0	0	0	0	0	0	0	0	0	0	0	0	0	0	0
96f4f19cfd8a561bce561317a919b7c6	0	0	0	0	0	0	0	0	0	0	5	0	0	0	0	0	0	0	0	0	0	0	0	0	0	0
e0b2dac589d5455c5f2a79c4aecd545d	0	0	0	0	0	0	0	0	0	0	12	10	8	0	0	0	0	0	0	0	0	0	0	0	0	0
3d67cc1caffbc0c96916fe3e8b69f9de	0	0	0	82	0	0	0	0	0	0	0	0	0	0	0	2	0	1	0	16	0	0	0	0	0	0
63c2cfd07a07290ea341998fe92cacfd	0	0	0	3	0	0	0	0	0	0	0	0	0	0	0	0	0	0	0	0	0	0	0	0	0	0
2e80f196e983af8651d51d91798e5017	0	0	6	0	0	0	0	0	0	9	1419	28	31	5	0	0	0	0	0	0	0	0	0	0	29	18
604a0c4382cbdcae15238bc8e868fde4	0	0	0	0	0	0	0	0	0	0	7	0	0	0	0	0	0	0	36	20	0	0	0	0	15	0
d95f2b35226d56378c0489bbc1f7d446	0	0	0	0	0	0	0	0	0	0	4	1	0	0	0	0	0	0	0	0	0	0	0	0	0	0
b07f1875785107795c96ef8305148a8d	4	8	0	3	0	0	0	0	0	0	0	0	0	0	0	0	0	0	0	0	0	0	0	0	0	0
9508d889ac639eba67ad2415112d3cf2	0	0	0	0	0	0	0	0	0	0	0	0	0	1	0	0	0	0	0	0	0	0	0	0	0	0
f798da60124fc8d2f57ffb702409c9cf	0	0	0	0	0	0	0	0	0	0	0	0	0	0	0	0	0	0	0	0	0	0	0	0	24	0
1aa4402f4c6cd10fd69559f2302919ad	0	0	0	0	0	0	0	0	0	0	0	0	0	1	0	0	0	0	0	0	0	0	0	0	0	0
3039a280dbf12a722fad2afb7f162acc	0	0	0	0	0	0	0	0	0	0	0	0	0	2	0	0	0	0	0	0	0	0	0	0	21	0
7402a44cdbdba94f548d21e67f9a3844	0	0	0	5	0	0	0	0	0	0	0	0	0	0	0	0	0	0	0	0	0	0	0	0	0	0
d615f2a62465872ee4b9aea91c59a930	0	0	0	0	0	0	0	0	0	0	0	1	0	0	0	0	0	0	0	0	0	0	0	0	0	0
75198b9f0a1298df216fadb075da1eba	6	0	0	6	0	0	0	0	0	0	3	0	0	0	0	0	0	0	8	0	0	0	0	0	0	0
993403c24af982573b2db3bee7c3e183	0	0	0	3	0	0	0	0	0	0	0	0	0	0	0	0	0	0	0	0	0	0	0	0	0	0
c09be1db871a1a9bebff21d3902cc90d	0	0	0	0	0	0	0	0	0	0	29	31	6	4	0	0	0	0	0	0	28	0	43	0	129	0
cde5f20af9be454c6332f18cc8a51820	0	0	0	0	0	0	0	0	125	0	0	0	0	0	0	0	0	0	0	0	0	0	0	0	0	0
a1e7f9979e74d719cb73ed15070dec00	42	16	22	19	112	129	57	0	20	0	4	0	0	0	182	0	16	0	21	0	117	0	125	0	25	0
ea86bd96747869f5e4e1cac6ef88a556	0	0	0	0	0	0	0	0	0	0	0	0	2	0	0	0	0	0	0	0	0	0	0	0	0	0
a8625e1d935b1999f9d248c26da6fbd2	1846	226	431	194	1182	28919	0	7324	0	4719	24897	33797	25338	143	4549	52431	33291	44344	1358	61831	4002	16601	9234	31192	15044	48170
7ba51e2669cef92c85d44426f42e0f7d	0	0	0	14	0	0	0	0	0	0	0	0	0	0	0	0	0	0	0	0	0	0	0	0	0	0
1ece3095511100e8d5835c2782951621	0	0	0	1	0	0	0	0	0	0	0	0	0	0	0	0	0	0	0	0	0	0	0	0	0	0
9c4c4f8907c7ecff48eba8b820c71cda	6	17	0	0	9	0	23	0	29	0	0	0	0	0	65	0	7	0	0	0	0	0	32	0	4	0
194a9b9014229722304ace03b2c555df	0	0	0	0	0	0	0	0	0	0	0	0	0	0	0	0	0	0	0	0	0	0	0	0	15	0
3d830aca0b3bde2570dafb2dc1c8719a	0	0	0	11	0	0	0	0	0	0	0	0	37	0	0	0	0	0	0	0	0	0	0	0	0	0
4aa9f2222579c361ece9a4df43ea8500	0	0	0	0	0	0	0	0	0	0	0	1	0	0	0	0	0	0	0	0	0	0	0	0	0	0
673edcec94b510679dc256e4141ba3b0	0	0	0	0	0	0	0	0	0	0	0	0	0	0	0	0	6	0	0	0	0	0	37	0	6	0
129ed091ba06efc11554a45397e2e5fc	0	0	0	0	0	0	0	0	0	0	0	0	0	0	0	0	0	0	0	0	0	0	57	0	29	0
128cf9dba47df46e092da5c950b410c1	6	4	0	5	0	0	0	0	0	0	14	22	14	0	0	0	0	0	0	0	0	0	0	0	0	0
98791ce8a2810f45c03a313f37fd9db9	0	0	0	6	0	0	17	0	0	8	16	7	4	0	0	1	0	2	0	9	0	0	107	21	96	24
b92ce18df6157054e908f29104afdf74	12	0	18	0	0	0	0	0	0	0	0	0	0	0	0	0	0	0	0	0	7	0	0	0	0	0
9bb560ed362e4ba5ceb5eb95ebc9fd63	0	0	0	0	0	0	0	0	0	0	0	0	0	5	0	0	0	0	0	0	0	0	0	0	0	0
1f090ac4d81ca5a996487c5c8c2e3136	0	0	0	0	0	0	0	0	0	0	2	3	0	0	0	0	0	0	0	0	0	0	0	0	0	0
bc360ce8b050ee710d128ea9c9ee6c41	13	0	0	0	0	0	0	0	0	0	0	0	0	0	0	0	0	0	0	0	0	0	0	0	7	0
6b1f1d5944b514496cf3cb94f2fb9932	0	0	0	0	0	0	0	0	0	0	0	0	0	1	0	0	0	0	0	0	0	0	0	0	0	0
8e86b72fc97c56027c3c9dc5c1e5f3e1	0	0	0	0	0	0	0	0	0	0	0	0	0	7	0	0	0	0	0	0	0	0	0	0	0	0
528b7d032b02b3b45f6bb3d8802049e5	0	0	0	338	19	81	0	80	0	11	0	7	0	0	0	2	0	0	0	7	0	0	0	4	0	0
e6595f05125db291849a9f836bb48d19	0	0	0	7	0	0	0	0	0	0	0	0	0	0	0	0	0	0	0	0	0	0	0	0	0	0
ec0bde9b62be22f77b6c7b75e857eca0	1	0	0	0	0	0	0	0	0	0	0	0	0	0	0	0	0	0	0	0	0	0	0	0	0	0
f9242ec35aed4dac5a5d74c4cd6046a5	0	0	0	0	0	0	0	0	0	0	0	0	0	0	0	0	0	0	0	0	0	0	18	0	0	0
9f74f5235bda957b72e648df42d6086a	0	0	0	3	0	0	0	0	0	0	0	0	0	0	0	0	0	0	0	0	0	0	0	0	0	0
d8fc8283940bd23902773c68366abd62	1	0	0	0	0	0	0	0	0	74	97	115	25	37	0	3	0	72	0	12	104	0	446	128	498	32
c334e1f19ae41e79db843e6316a50a39	0	0	0	0	0	0	0	0	0	0	8	6	0	0	0	0	0	0	0	0	4	0	0	0	0	0
5d1215fae05eff9a1d4f37baaf21c39f	40	24	28	0	0	0	210	0	0	0	0	0	0	0	0	0	0	0	0	0	0	0	0	0	0	0
7d8ad0f5af1078a156e59be84b222dc4	1	0	0	0	0	0	0	0	0	0	0	0	0	0	0	0	0	0	0	0	0	0	0	0	0	0
5a7f6515be726d1a9747c4581e670523	7	0	153	61	0	0	0	0	0	5	89	197	220	0	0	2	0	0	0	46	0	27	31	1	47	0
92a2ae4a2b82a9c5d533e560e92004dd	0	0	0	3	0	0	0	0	0	0	0	0	0	0	0	0	0	0	0	0	0	0	0	0	0	0
7ac4f47e7feb03ce6f8539cb964d2e24	0	0	6	0	0	0	0	0	0	0	0	12	0	0	0	0	0	0	0	0	29	0	22	0	36	6
e56ae8dd2058d9f099874bf42042ca12	0	0	0	0	0	0	0	0	0	0	0	0	0	0	0	2	0	0	0	5	0	0	0	0	0	0
248acab8d389f7dc70c86d22c40fcb78	0	0	0	0	0	0	0	0	0	0	0	0	0	0	0	0	0	0	0	0	0	0	0	0	15	0
4723b3d506edda819b7d4a8702a04bc7	0	0	0	0	0	0	0	0	0	0	0	0	0	0	0	0	0	0	0	0	0	0	0	0	4	0
dd5749343fea6c3c57e66adb2e691a23	0	0	0	0	0	0	0	1	0	0	0	0	0	0	0	0	0	0	0	0	0	0	0	0	0	0
3389191eeb2d2f9c3feea6ecac81d9e9	21	7	0	57	0	0	0	0	0	0	0	0	0	0	0	0	0	0	0	0	0	0	0	0	0	0
75da6caae6dc5c166c4d96e648cceb9c	21	9	8	9	0	0	0	0	0	0	0	0	0	0	0	0	0	0	0	0	0	0	0	0	0	0
61d2c3672ea40b300c581302a0ac50e8	3	7	16	1	0	0	0	0	11	0	0	1	0	0	0	0	0	0	0	0	0	0	0	0	0	0
a24db0c51991d5628939300ee671606f	0	0	0	0	0	0	0	0	162	0	0	0	0	0	0	0	0	0	0	0	0	0	0	0	0	0
b3d6c1c30d147572bcfc751b2b74c08d	0	0	0	0	0	0	0	0	0	0	0	0	0	0	0	0	0	0	0	0	0	0	0	0	9	0
b581dfe8e4b56fed6505e3a749d716e0	15	5	0	0	10	0	0	0	0	0	0	0	0	0	0	0	0	0	0	0	0	0	0	0	0	0
59b77eed0a001f5147ea3bd15ef4e3e8	0	0	0	0	0	0	0	0	0	0	7	19	0	0	0	0	0	0	0	0	0	0	0	0	0	1
5c7ea503b1f809e666b23f7f3f02d395	0	0	0	2	0	0	0	0	0	0	0	0	0	0	0	0	0	0	0	0	0	0	0	0	0	0
9ee213160eeec868897584ca4ae638d6	252	172	303	318	73	0	547	0	164	0	129	102	124	0	428	0	30	0	1173	0	31	0	191	0	222	0
07e08cea6bed4bf9a4a2cbebd4161ec7	15	13	14	328	0	0	0	0	0	0	3	9	0	1	22	0	0	0	24	0	0	0	3	0	8	0
a32fc8ce26d7d99697f449a50185d335	0	0	0	0	0	0	0	0	0	0	0	0	0	0	139	0	0	0	0	0	0	0	0	0	0	0
f3168cd10657f5a2757e0aa004dbdc59	0	0	9	0	0	0	0	0	0	0	0	0	0	0	0	0	0	0	36	0	0	0	0	0	0	0
526cedb07f6d56293cb5cb7928a63544	3	0	0	0	0	0	0	0	0	0	0	0	0	6	0	0	0	0	0	0	0	0	0	0	0	0
b03e0788285efc9b36dc3703adae48d6	0	0	0	0	0	0	0	0	0	0	20	12	12	6	0	0	0	0	0	0	0	0	0	0	0	0
dccb47b11312293553c1dccc61b43ed0	9	0	0	0	0	0	14	0	0	0	0	0	0	0	0	0	0	0	0	0	0	0	0	0	0	0
31f65efdfe9fa0eee64a4352ecd54277	0	0	0	0	0	0	0	0	0	0	17	3	13	0	0	13	0	8	0	54	0	0	0	0	50	15
8d09b55bf646847279eb502a882d1eba	27	2	29	4	0	29	0	0	0	8	0	0	0	0	0	0	0	0	0	0	0	1	0	0	0	0
99d4a7320adeeca259cffd8a7dfb8c7b	0	0	0	380	0	0	0	0	0	0	0	0	0	0	0	0	0	0	0	0	0	0	0	0	0	0
56ceaad1843bf1df8442e6378a4243e3	0	2	0	0	0	0	0	0	0	0	0	0	0	0	0	0	0	0	0	0	0	0	0	0	0	0
a50b44f5d73fb748874b156852796c76	0	0	0	0	0	0	0	0	0	0	0	0	0	0	0	0	42	0	0	0	0	0	0	0	0	0
3c341aaa5c392094d41be1cb09eda15a	3	0	0	8	0	0	0	0	0	0	0	0	0	0	0	0	0	0	0	0	0	0	0	0	0	0
8f308df95a0010753048ceab6df0a764	2815	2250	2368	366	408	0	116	16	151	9	283	162	228	0	0	0	0	0	17	0	0	0	140	0	305	11
5e77387c574e9ce6480cf25c8733e81d	0	0	0	12	0	0	0	0	0	0	0	4	0	0	0	0	0	0	0	0	0	0	0	0	0	0
a4074c45a29f8767dc1c92deb172ac18	204	206	168	552	78	0	322	305	133	69	32	37	0	10	0	0	0	0	71	6	0	0	97	0	109	0
b0cff3344fb2d53d75623d0d0842f5a2	2	0	0	469	0	0	0	0	0	0	10	0	0	0	0	0	0	0	0	0	0	0	0	0	0	0
3368b5364df68538289b755a662152e7	0	0	0	2	0	0	0	0	0	0	0	0	0	0	0	0	0	0	0	0	0	0	0	0	0	0
c777cc4334a64701bea91a3f6c2b1147	0	0	0	0	0	0	0	0	0	0	8	2	0	0	0	0	0	0	0	0	0	0	0	0	0	0
5e9a1d89ffc2ba6a7858ebe4520f71fc	0	0	0	0	0	0	0	0	0	0	0	6	0	0	0	0	0	0	0	0	0	0	0	0	0	0
c05437a5129892ddb24b1edf30caddb8	0	0	0	0	0	0	0	0	0	0	0	1	0	0	0	0	0	0	0	0	0	0	0	0	0	0
7f947e1d9aeeefaef245ca533f676745	0	0	0	0	0	0	0	0	0	0	1	0	0	0	0	0	0	0	0	0	0	0	0	0	0	0
f0a9d8a67a0ed61963ddf399bb62409c	0	0	0	0	0	0	0	0	0	0	0	0	0	0	55	0	0	0	18	0	0	0	0	0	0	0
b0ba357ecf16c071fe585f237acbcb10	0	0	0	0	0	0	0	0	0	0	2	0	0	0	0	0	0	0	0	0	0	0	0	0	0	0
60ee855a5b6e31216f4526df1e5a92dd	0	0	0	0	0	0	0	0	0	0	0	0	0	0	0	0	0	0	0	0	0	0	0	0	11	0
f1ca77147149b0bc64313772370d061a	7	0	0	0	0	0	0	0	0	0	0	0	0	0	0	0	0	0	0	0	0	0	9	0	0	0
f851f5ae463a13873ecae32d67d1d71b	0	0	0	0	0	0	0	0	0	0	0	0	0	0	0	0	0	0	42	0	0	0	0	0	0	0
02d871d315db53b91b0ec39fb07f9b72	0	0	0	4	0	0	0	0	0	0	0	0	0	0	0	0	0	0	0	0	0	0	0	0	8	0
ff83965dadd212f162a4d17467befb11	8	0	0	3	0	0	0	0	0	0	0	0	0	0	0	0	0	0	0	0	0	0	0	0	0	0
beb1cc934ecfff80d331406997f9023b	0	0	0	0	0	0	0	0	0	0	0	0	0	4	0	0	0	0	0	0	0	0	0	0	211	6
3affa7edb2e3c82eeb35b4ca78e1b6fc	27	44	417	56	0	0	0	0	0	0	9	0	0	0	30	0	28	0	0	0	0	0	0	0	0	0
74fc28c251417b7b78351910f35b0fcb	0	0	0	36	0	0	0	3	0	0	0	0	0	0	0	0	0	0	0	0	0	0	0	0	0	0
146dcf8114b04e7df7d09479d09c2093	0	0	0	0	0	0	0	0	0	0	2	0	4	0	0	0	0	0	0	0	0	0	38	0	10	0
6ebdd7a86daa6a6ce3e6f8cccfb1fbb8	29	28	0	26	0	0	0	0	0	0	0	0	0	0	0	0	0	0	0	0	0	0	0	0	0	0
b2c762e99c4694363561d381fc570f55	7	10	0	0	0	0	0	0	0	0	0	0	0	2	0	0	0	0	0	0	0	0	0	0	0	0
d95bd23619a49928e27bb451e72dfcc2	0	7	0	0	0	0	0	0	0	0	1	14	0	0	0	0	0	0	0	0	0	0	0	0	0	0
c6e488d09104169b0ab46ff9b875fe06	9	6	0	0	0	0	0	0	0	0	0	0	0	0	0	0	0	0	0	0	0	0	0	0	0	0
9d094d5cf85ea2f06a6b8c7140675f76	0	0	0	0	0	0	0	0	0	0	0	1	0	0	0	0	0	0	0	0	0	0	0	0	0	0
f26e7dfcf81652e25b42414e87651850	0	0	0	0	0	0	0	0	0	0	0	0	0	0	0	0	0	0	0	0	0	0	0	0	22	0
835a91b06a3e4a9b27b27590d857624d	0	0	0	7	0	0	0	0	0	0	0	0	0	0	0	0	0	0	0	0	0	0	0	0	0	0
a4f6a164826f871c12cae4ba5a3c2b70	0	0	0	0	0	0	0	0	0	0	141	322	44	183	0	0	0	0	0	0	0	0	0	0	0	0
f962e7e426400e80b0b0158f08d1b588	12	10	0	0	0	0	39	0	0	0	0	0	0	0	0	0	0	0	0	0	0	0	0	0	0	0
b325370623093e1ae217100bb3d1516b	0	0	0	0	0	0	0	0	0	0	1	0	0	0	0	0	61	0	0	0	0	0	0	0	8	0
30150f85ccc2d9567bdb8ea4a78ef6fe	0	0	0	0	0	0	0	0	0	0	0	0	0	1	0	0	0	0	0	0	0	0	0	0	25	0
d43c8bd68f11aca886b2da851c81c529	18	7	9	0	0	0	0	0	0	0	0	0	0	0	0	0	0	0	0	0	0	0	0	0	0	0
2a067f05e567ed1ab8e80213cc4ae3db	0	0	0	0	0	27	0	0	0	0	0	0	0	0	0	0	0	0	0	0	175	0	0	0	0	0
1bfa235ae92225b8802cce9ee9d77d84	0	0	0	0	0	0	0	0	7	0	0	0	0	0	0	0	0	0	0	0	0	0	17	0	0	0
b736bacd7524b7de26b58c59833fe01a	0	0	0	0	0	0	0	0	0	0	0	0	0	0	0	0	0	0	0	0	0	0	0	0	31	0
682be860b91ce50fc0b6d23a6a4967e9	0	0	0	0	0	0	0	0	0	0	0	3	8	0	0	0	0	0	35	0	0	0	0	0	0	0
6fbadcfb046e7299f0e8f3e94336892c	0	1	0	0	0	0	0	0	0	0	0	2	0	3	0	0	0	0	0	0	0	0	0	0	0	0
fb700e65862659c5a056c29a4fd51dab	0	0	0	0	0	0	0	0	0	0	0	0	0	0	0	0	0	0	7	0	0	0	0	0	0	0
9f443c542a940588cdd19132e5dc53aa	0	0	0	0	0	0	0	0	0	0	0	0	0	0	0	0	6	0	0	0	0	0	0	0	0	0
2833b07b6cd697836ece415e879af80a	2151	2535	2501	1521	1363	426	1809	1409	3750	298	105	198	275	17	5852	1	3861	5	2075	103	450	0	762	0	350	0
ed9edab93f72c9df7482122e08f9298e	0	0	0	0	0	0	0	0	0	0	2	2	2	0	0	0	0	0	0	0	0	0	0	0	0	0
88ad5cdd1271bb8ca2b644dc387062dc	3	0	0	9	0	0	0	0	0	0	0	0	0	0	0	0	0	0	0	0	0	0	0	0	0	0
365bac37752307848f574c0d0c825bca	0	0	0	0	0	0	0	0	0	0	3	13	0	1	0	0	0	0	0	0	0	0	0	0	0	0
32eba216713fedd2a2e1bbfa451cb599	0	0	0	10	0	0	0	0	0	0	0	0	0	0	0	0	0	0	0	0	0	0	0	0	0	0
c92ba4140d50e98137e743e5107cacb4	0	0	0	4	0	0	0	0	0	0	0	0	0	0	0	0	0	0	0	0	0	0	0	0	0	0
0d87dbfc89b40b58464e9010b289d4cc	0	0	0	17	0	0	0	0	0	0	0	0	0	0	0	0	0	0	0	0	0	0	0	0	0	0
9c6d0f88712ee2877ffe45a725790768	0	0	0	0	0	0	0	17	1029	26	0	0	0	0	0	0	0	0	0	0	0	0	114	0	0	0
1676691644499f0f805dda9644364913	8	0	5	0	0	0	0	0	0	6	350	602	194	19	45	0	0	205	0	1	0	0	1489	415	515	587
303facde172f6ea170c8894a2f419672	0	0	0	0	0	24	0	0	0	0	0	0	0	0	0	0	0	0	0	0	0	0	0	0	0	0
20e0f2573d951fbb4f6241bb19379282	11	7	17	0	0	0	0	0	0	0	0	0	0	0	0	0	41	0	35	0	0	0	7	0	0	0
0a07d2887e4bf22b7919a5fbe2d4ea6b	2630	2048	9171	916	1536	16	2603	128	8675	156	45	34	46	0	250	0	1074	0	51	0	38	0	321	0	159	0
81de3f33147d0f262afcdd1817227490	1	1	0	0	0	0	0	0	0	0	0	0	0	0	0	0	0	0	0	0	0	0	0	0	0	0
5682238aa0b52edc1a3c9199c6724004	0	0	0	203	0	0	0	0	0	0	0	0	0	0	0	0	0	0	0	0	0	0	0	0	0	0
ee1e8125e78e75fdbcd612fe1234bcb8	2	0	0	19	0	0	0	0	0	0	0	0	0	0	0	0	0	0	0	0	0	0	0	0	0	0
d114dab05d5f624af1274b8eb4fecdd4	0	0	0	0	0	0	0	0	0	0	0	0	0	0	0	0	0	0	0	0	0	0	0	0	9	0
eda1323170790e1b8a0a73d1bca5f912	0	0	0	0	0	0	0	0	0	0	0	0	0	0	271	0	0	0	0	0	0	0	0	0	0	0
63d7d2cbe5e1b631c9386beacb7d2813	0	4	0	0	0	0	0	0	0	0	0	0	0	0	0	0	0	0	0	0	0	0	0	0	0	0
f01783b5736690c5e987e938aa671cfe	0	0	0	0	0	0	0	0	0	0	0	0	0	0	24	0	0	0	0	0	0	0	0	0	0	0
dc7f3775d624ce485ebaa3227c56b2cb	0	0	0	1	0	0	0	0	0	0	0	0	0	0	0	0	0	0	0	0	0	0	0	0	0	0
92d4b9e2eb13714b3237cfa282bdf618	0	0	0	0	0	0	0	0	0	0	0	5	0	0	0	0	0	0	0	0	0	0	0	0	0	0
1c43695b9b94f8c622f55491d710e0f6	0	0	0	0	0	0	0	0	0	0	0	0	0	0	0	0	0	0	0	0	0	0	0	0	6	0
7df02562bef930a267cac9ad6eeec6e5	6	0	13	0	0	0	0	0	0	0	0	0	0	7	0	0	0	0	0	0	0	0	0	0	0	0
463eeb866a8acc1574c6f1fe7372d9f9	0	0	0	4	0	0	0	0	0	0	0	0	0	0	0	0	0	0	0	0	0	0	0	0	0	0
66a5b4e4bf979f0cb0c482406ef3b0c8	0	0	0	6	0	0	0	0	0	0	0	0	0	0	0	0	0	0	0	0	0	0	0	0	0	0
76b9266f8596d4686e4ed53f1d4e5ae3	0	0	0	8	0	0	0	0	0	0	15	32	2	0	0	0	0	0	0	0	0	0	0	0	0	7
d65586be519669f227ebccb798de117f	0	0	6	2	0	0	0	0	0	0	0	0	0	0	0	0	0	0	0	0	0	0	0	0	0	0
d5e2cdfd92ce6ec1b49c0f85e76bc695	207	300	259	87	367	0	96	6	0	0	30	51	47	0	630	0	242	0	131	0	228	0	52	0	56	0
8ec6904bffd9898c12ce891f1e7050d7	0	0	0	0	77	0	0	0	0	0	0	0	0	0	0	0	0	0	0	0	0	0	0	0	0	0
12fcfa6728092a0f08f782c4bafae8bf	0	0	0	0	0	0	0	0	0	1	0	0	0	2	0	0	38	0	0	0	58	0	14	0	91	0
3f94dfff147e8a24167390f18f2fdc62	3	3	0	17	0	0	62	0	0	0	0	3	0	0	0	0	0	0	0	0	0	0	41	0	29	0
1f7c46f0a5ba8859f27e8486a7ac6407	309	446	293	939	162	0	57	17	0	4	1219	1594	1033	10	735	0	0	0	221	0	0	0	1209	11	916	28
2f2c87042549ee6dea1070c8f6eb9049	0	0	0	0	0	0	0	0	0	0	0	0	0	0	0	0	0	0	0	0	0	0	132	0	0	0
a6120e5afdf3c599297811a955ea3296	0	0	0	0	0	0	0	0	0	0	0	0	0	0	0	0	0	0	0	0	0	0	0	0	8	0
fb9a34c82f69976c98019979a625b345	12	9	9	9	0	0	0	0	0	0	0	0	0	0	0	0	0	0	0	0	0	0	0	0	3	0
eaa1602c77d4c1e0674dce929cca6686	2	0	0	20	0	0	0	0	0	0	0	0	0	0	0	0	0	0	0	0	0	0	0	0	0	0
f6081ffad8f262b925af384aee186255	0	0	0	21	0	0	0	0	0	0	0	0	0	0	0	0	0	0	5	0	0	0	0	0	0	0
2a867a87f5f23cfc1185eaa35f94cc63	0	0	0	0	0	0	0	0	0	0	124	120	146	0	0	0	0	0	0	0	0	0	11	0	0	0
7407e83e4778566f3c516f2fc3a3b611	0	0	15	0	0	0	0	0	0	0	38	31	33	36	0	8	0	2	0	10	376	50	373	15	225	0
5fcdbe8792437a793dcbb551c796215f	0	0	0	0	0	0	0	0	0	0	0	0	0	0	0	0	0	0	0	0	0	0	83	0	37	0
ff1f1c5afe4db093f1a146573d868f22	0	0	0	0	0	0	0	0	0	0	0	14	0	5	0	0	0	3	0	25	58	0	0	0	0	16
a4a494681d925e6d4634dbff73d6f4db	0	0	0	0	0	0	0	0	0	0	0	0	0	4	0	0	0	0	0	0	0	0	0	0	0	0
033bf5359271f0db6ac452def5c24f54	0	0	0	17	0	0	0	0	0	0	0	0	0	0	0	0	0	0	0	0	0	0	0	0	0	0
f88e6f3a506cefb69e19dfb5ab3a2a18	0	0	0	0	0	0	0	0	0	0	0	10	1	0	0	0	0	0	0	0	0	0	0	0	0	0
320105e50a4d9314159e09573a64261d	0	0	0	0	0	0	0	0	0	0	0	0	0	0	0	4	0	0	0	37	0	0	0	0	0	0
4d0464d54a364d679a125324545efb87	8	5	0	2	0	0	0	6	32	0	0	10	6	0	11	0	0	0	50	0	0	0	101	0	9	0
e5ee1419f66ca275acd6168c98947434	0	0	0	0	0	0	0	0	0	0	0	3	12	0	0	0	0	0	0	0	0	0	0	0	0	0
fef5c9ec544b68169abdbc276da62f9d	0	0	0	0	0	0	0	0	0	0	1	0	0	0	0	0	0	0	0	0	0	0	0	0	0	0
8ae48b94d4d6ec90baf3f781679409df	26	46	46	96	80	0	102	5	43	13	0	4	10	0	61	0	0	0	0	0	0	0	111	0	40	0
26634de1a82f1b86a3d02576cc8f3130	0	0	0	0	0	0	0	0	0	0	0	0	0	0	0	0	0	0	0	0	0	0	0	0	10	0
fee9ec09fc726c495f3560a4b6da4ea6	0	0	0	0	0	0	30	0	0	0	0	0	0	0	0	0	0	0	0	0	0	0	0	0	0	0
b0d9a621ec2594f6f8e49d5aa366e641	0	0	0	0	0	0	0	0	0	0	0	0	0	3	0	0	0	0	0	0	0	0	0	0	0	0
3e92734e04291c96900a0cbb86d858dc	13	17	3	27	0	0	0	0	0	0	10	8	6	116	97	0	0	0	0	0	0	0	179	0	24	0
358fef0e90394a8dc25a95803ded20e9	0	0	0	0	0	0	0	0	0	0	0	2	0	0	0	0	0	0	0	0	0	0	0	0	7	0
65a49b1eee477c23d0a1947bf3ee03ed	8	0	20	68	0	0	0	0	0	0	5	0	9	0	0	0	0	0	0	0	0	0	0	0	0	0
85725a65e4d3af20f44613393d4151d9	0	0	0	0	0	0	0	0	0	17	0	0	0	0	0	0	0	0	0	0	0	0	0	0	15	19
afd7ffe08207d481d7cb604c05b7a58b	10	14	13	10	0	0	26	0	0	0	0	0	0	0	0	0	0	0	0	0	0	0	0	0	5	0
6357dd9d5bd7ab6e68c5f54ae00c60ac	0	0	0	0	0	0	0	0	0	0	0	0	2	0	0	0	0	0	0	9	0	0	0	0	0	0
e31a808382d78fc81513c43a12da8f8c	0	0	0	0	0	0	0	0	0	0	0	0	0	1	0	0	0	0	0	0	0	0	0	0	0	0
56a9bd4914cb7b8e18f6eb2acd6d56ac	0	0	0	0	0	0	0	0	0	0	7	6	8	2	0	0	0	0	26	0	0	0	0	0	0	0
a1e4f90296f1c563ce9e265f3f41a6a5	0	0	0	0	0	0	0	0	0	0	4	1	0	0	0	0	0	0	0	0	0	0	0	0	0	0
b88b3729925d3cf5dcf4799741f2b0c5	0	5	32	15	0	0	0	0	27	0	8	13	0	0	74	0	0	0	0	0	0	0	63	0	11	0
44b16094bdcd48b4676e970ab0a9d8a5	28	16	16	39	30	266	0	592	0	72	26	10	20	0	124	0	0	0	0	14	0	13	45	5	15	0
40a726d8f0717bcd47da3de41d5052d4	0	0	0	8	0	0	0	0	0	0	0	0	0	0	0	0	0	0	0	0	0	0	0	0	0	0
2b736dab768949ff28a6a3c124ca0630	0	0	0	0	0	0	0	0	0	0	0	0	0	0	92	0	0	0	0	0	0	0	0	0	0	0
b247d70b67f9d23bc1f94d7d02ff2a82	1	0	0	84	0	0	0	0	0	0	0	12	0	9	0	0	0	0	0	0	0	0	0	0	10	0
0b0390a07d2dd6d0422956170e8b4253	0	0	0	0	0	0	0	0	0	0	0	0	0	0	100	0	76	0	0	0	0	0	0	0	0	0
d8dfccfc9d88729a65021467ddd82b8b	0	1	0	0	0	0	0	13	0	0	26	45	17	31	0	0	17	9	0	25	0	0	0	20	50	867
566de406aa918ffc5cbf5fb1d895e897	0	0	0	5	0	0	0	0	0	0	0	0	0	3	0	0	0	0	0	0	0	0	0	0	3	0
b055f18ff317f5c300b907eb66868a1c	0	0	0	0	0	0	0	0	0	0	2	0	0	0	0	0	0	0	0	0	0	0	20	0	0	0
cab92e8a12eba497555a9bce5b9ebfad	0	0	0	11	0	0	0	0	0	0	0	0	0	0	100	0	6	0	0	0	0	0	0	0	0	0
211230606b7563262888dadcea72e296	0	0	0	0	0	0	0	0	0	0	0	0	0	0	0	0	0	0	0	0	0	0	16	0	16	0
b3b454bd71f2adf7f02a83bab8f2e2c4	0	0	3	0	0	0	0	0	0	0	0	0	0	0	0	0	0	0	0	0	0	0	0	0	0	0
94379c247bbd7a9151f70116729627a0	17	22	15	0	0	0	22	0	0	0	0	0	0	0	3	0	0	0	0	0	0	0	0	0	0	0
9c464abcdd778829aaba7c2763834dbc	0	0	0	0	0	0	0	0	0	0	18	0	0	0	0	0	0	0	0	0	0	0	0	0	0	0
f4942a693c22dda9533d0e8b14d75168	0	0	0	0	0	0	0	0	37	0	0	0	0	0	0	0	0	0	0	0	0	0	0	0	0	0
55688cf05dcb0bf9d67998f722921432	0	0	0	7	0	0	0	0	0	0	0	0	0	0	0	0	0	0	0	0	0	0	0	0	0	0
9014a5948f538c3d102b760946ae1278	0	0	0	0	0	0	32	12	0	0	0	0	0	0	0	0	0	0	0	9	0	0	0	0	12	4
b554e6f97a41243baa6d9151af52f2cb	0	0	0	0	0	0	0	0	0	0	0	0	8	0	0	0	0	0	89	0	0	0	71	0	21	0
da236f5b4587001dd38465a62b706711	0	0	0	13	0	0	0	0	0	0	0	0	0	0	0	0	0	0	0	0	0	0	0	0	0	0
a749e631e02826f86101dded19bdfc5b	0	2	0	0	0	0	0	0	0	0	0	0	0	0	0	0	0	0	0	0	0	0	0	0	0	0
9a28fa701042e55bd69080bc753aa0ea	0	0	0	9	0	0	0	0	0	0	0	0	0	0	0	0	0	0	0	0	0	0	0	0	0	0
0c25922f669ebb2e4bf403c7ced0c41e	0	0	0	0	0	0	0	0	0	0	0	0	0	0	0	0	0	0	0	0	0	0	0	0	6	0
b8f5157b61fe4d214b4195a3c79f9553	0	0	0	23	0	0	0	0	0	0	0	0	0	0	0	0	0	0	0	0	0	0	0	0	0	0
f5db3a7b1b9a44d1201e76b197dc43e5	0	0	2	4	0	0	0	0	0	0	0	0	0	0	0	0	0	0	0	0	0	0	0	0	0	0
73aeae6f54dd05f75dc3536d67142b76	0	0	0	0	0	0	0	0	0	0	0	0	0	0	0	0	0	0	0	0	0	0	7	0	0	0
1828b9eb815d9693b7c902aa9db72138	0	5	0	0	0	0	0	0	0	0	0	0	0	0	0	0	0	0	0	0	0	0	0	0	0	0
59de0d9aee0b0d282e2e4ab75aee98de	119	80	213	39	132	0	27	0	134	0	55	84	59	3	384	0	153	0	99	0	96	0	6	0	52	0
cff744cac3f546b7f50bb8e8cf36d837	0	0	0	0	0	0	0	0	0	0	0	0	0	4	0	0	0	0	0	0	0	0	0	0	0	0
a9e821e7150915a804646dc386fb0878	0	0	0	0	0	0	0	33	0	0	0	0	0	0	0	0	0	0	0	0	0	0	0	0	0	0
27bce2241a752a16e3c9788383dfe0bd	0	0	0	0	0	0	0	0	0	0	0	0	0	0	0	0	0	0	0	0	147	0	0	0	0	0
5246824f484628f24d7e37c02b7acaab	0	0	0	0	0	0	0	0	0	0	0	6	0	0	0	0	0	0	0	0	0	0	0	0	0	0
26ff6d7ea7f2ab6bfe9fb5b817bbfabf	0	0	0	0	0	0	0	0	0	0	0	0	0	0	0	0	0	0	0	0	0	0	0	0	12	0
b5caec5c1d4bba97c3fc5add16d53c70	0	0	0	21	0	0	0	0	0	0	0	0	0	0	0	0	0	0	0	0	49	0	0	0	30	0
325f7054e134d8086a913dc024efe234	4	0	0	24	0	0	0	0	0	0	0	0	0	0	0	0	0	0	0	0	0	0	0	0	0	0
518a4c0bf650ce57e7869d83a3304335	0	0	0	114	0	0	0	0	0	0	8	3	0	2	0	0	0	0	0	0	0	0	0	0	3	0
077bf1fec186d424c2f762b05cc8a02d	0	0	0	0	0	0	0	0	0	0	0	0	0	0	0	0	0	0	0	0	0	0	0	0	44	0
fa5616d238c9753afea1289f23b8502d	0	0	0	143	0	0	0	0	0	0	0	0	0	0	0	0	27	0	0	0	2	0	29	0	0	0
937f2d72d360ac381ded58f7e37327ea	0	0	0	0	0	0	0	0	0	0	0	0	0	0	0	0	0	0	0	0	0	0	0	8	0	0
d00dca161f4b4e1257940f0d5812153d	0	0	2	233	0	0	0	0	0	0	0	0	0	5	0	0	0	0	0	0	0	0	0	0	0	0
b4880986ea0195b53e1da46485841aa2	0	0	4	77	0	0	0	0	0	0	0	0	0	1	0	0	0	0	0	0	0	0	0	0	0	0
6fc7c24671f2ed230542fd369a25e4cd	0	0	0	8	0	0	0	0	0	0	0	0	0	0	0	0	0	0	0	0	0	0	0	0	0	0
368f3f4a6693157a38424773bcd3914b	0	0	0	0	0	19	0	0	0	0	0	2	0	0	0	0	167	0	0	8	0	0	65	0	0	3
698f6ee006628ff6aff7579fc7901f91	0	0	0	0	0	0	0	0	0	0	0	0	0	0	0	0	0	0	0	0	0	0	24	0	7	0
ebc83a9f012e19e29f7a86f01a017638	0	0	0	0	2	0	0	0	125	0	16	10	0	10	0	0	0	0	0	0	0	0	49	0	0	0
52a9a5e8a2f8d07b7ef5b4bf463b8b2e	169	131	101	300	193	0	112	113	277	23	457	494	832	11	420	0	150	0	603	0	0	0	260	0	179	0
3795fa5016fd1a284e72cafbb6b5335a	0	0	0	0	0	0	0	0	0	0	0	0	0	0	0	0	0	0	0	8	0	0	0	0	0	0
9a00e506fcc18f7c408f6fb1f57ee66f	22	9	13	0	140	0	75	0	0	0	68	64	38	0	340	0	0	0	0	0	132	0	0	0	178	0
251738a29430f7747c4b5cb06f0cb59e	0	2	0	0	0	0	0	0	0	0	0	0	0	0	0	0	0	0	0	0	0	0	0	0	0	0
c8e4010d538975e30b6e5b85f9e0acbf	0	0	0	0	0	0	0	0	0	0	4	0	0	0	0	0	0	0	0	0	0	0	0	0	0	0
3c76e7b4db9834d7c8fc0cbc97d88c65	0	0	0	3	0	0	0	0	0	0	0	0	0	0	0	0	0	0	0	0	0	0	0	0	0	0
943e9b182547393e430412661a1a4bfd	4	8	5	16	0	0	0	0	0	0	3	3	3	76	0	0	0	0	0	0	0	0	0	0	0	0
afb67a39f7ecaec62a223dffba5496bd	10	0	0	0	0	0	0	0	0	0	0	0	0	0	0	0	0	0	0	0	0	0	0	0	0	0
53a83316363f3b4428a217f2fc24c48a	7	5	7	0	0	0	0	0	0	0	0	0	0	0	0	0	0	0	0	0	0	0	0	0	0	0
cc1e40dd50a8626d3e2729289ad3578b	0	0	0	0	0	0	0	13	0	0	0	0	0	0	0	0	0	0	0	0	0	0	0	0	0	0
8d00a05e8520c25d1b97612522e10faa	0	0	0	0	0	0	0	0	0	0	0	2	4	0	0	0	0	0	0	0	0	0	0	0	0	0
747efcadaa948475f36a67ed959289a5	0	0	0	0	0	0	0	0	0	0	0	2	0	0	0	0	0	0	0	0	0	0	0	0	0	0
7f5cab4dca08e670ed5b0127e860b02a	1	0	0	0	0	0	0	0	0	0	0	0	0	0	0	0	0	0	0	0	0	0	0	0	0	0
3b9e835bca2a0311ca569e7971b0d184	13	0	34	168	0	0	0	0	0	0	14	0	15	0	0	0	0	0	0	0	28	0	0	0	0	0
2a07e9ca15ad4c9528bf058f39dfb3f1	0	0	0	0	0	0	0	0	50	0	0	0	0	0	0	0	0	0	0	0	0	0	0	0	0	0
ccf0709d8dd060223f5dd584ad999017	0	0	0	0	0	0	0	0	0	0	0	0	0	2	0	0	0	0	0	0	0	0	0	0	0	0
7b3c3d9ac1029bd5024e6c9fd01b2870	0	0	5	51	0	0	0	0	0	0	0	0	0	0	0	0	0	0	0	0	0	0	0	0	0	0
dabdc8bc32fc7a2e9430077d99909de1	0	0	0	0	0	0	0	0	0	0	0	0	0	5	0	0	0	0	0	0	0	0	0	0	0	0
d4c26a16d99aff9ba752d0a869da7036	2	2	0	0	0	0	0	26	0	2	109	143	77	6	0	0	26	14	57	21	34	0	1374	281	633	277
a00a13a40f790dc91c539424118c471b	2	0	0	0	0	0	0	0	0	0	0	0	0	0	0	0	0	0	0	0	0	0	0	0	0	0
229edfbf739190b98cf6d4c51f9db337	0	0	0	2	0	0	0	0	0	0	0	0	0	0	0	0	0	0	0	0	0	0	0	0	0	0
6e1f6c1924fe84bf984bc4baa6131e7b	0	0	0	0	0	0	0	0	0	0	0	4	0	0	0	0	0	0	0	0	0	0	0	0	0	0
0a1c619d89d4f2ad5a30b65a87117041	39	20	35	12	0	0	0	0	0	0	13	0	0	5	0	0	0	0	138	0	0	0	0	0	0	0
0aa45a571cc57dd0f1ce78411f5ee5eb	6	0	0	0	0	0	0	0	0	0	0	0	0	0	0	0	0	0	0	0	0	0	0	0	0	0
9892f68a04f6b1bbbab955d77753b27d	0	0	0	0	0	0	0	0	0	0	0	0	0	0	0	0	0	0	0	0	0	0	0	0	23	0
e2ae3de4112bb51a7bd4f2d68062e6f5	5	0	0	0	0	0	0	0	0	0	0	0	0	0	0	0	0	0	0	0	0	0	0	0	10	0
a1830e91a121aa2d69329ccd19b2d0d9	0	0	0	5	0	0	0	0	0	0	0	0	0	0	0	0	0	0	0	0	0	0	0	0	0	0
6c114f53eda9e14dca283db8180b5af7	0	0	0	0	0	1	0	0	0	0	0	0	0	0	0	0	0	0	0	0	0	0	0	0	0	0
18bfc1dc9e263f12a936b1f274ae4d23	0	0	0	2	0	0	0	0	0	0	0	0	0	0	0	0	0	0	0	0	0	0	0	0	0	0
25e48701e00e108324a88f0ef750ec81	0	0	0	8	0	0	0	0	0	0	0	0	0	0	0	0	0	0	0	0	0	0	0	0	0	0
f4c7ad97315fc4861bef4755e8ed86e6	0	0	0	0	0	0	0	26	0	0	0	0	0	0	0	0	0	0	0	0	0	0	0	0	0	0
d2ba4bbc7c1cee8ddf2d9e2d2888d0b2	0	0	0	0	0	0	0	0	0	0	0	0	0	0	0	0	0	0	0	0	0	0	0	0	20	0
5b42cff661292853810ac4c83e4f0444	0	0	0	5	0	0	0	0	0	0	2	0	0	13	155	0	0	0	0	0	0	0	0	0	0	0
9636d6d236f21cf7315150bfba7d5175	0	0	0	0	0	0	0	0	0	0	0	0	0	0	0	0	0	0	26	0	0	0	0	0	8	0
9949f976ce38ad83486791d03de2a903	16	0	12	85	0	0	0	0	0	0	0	0	0	0	0	0	0	0	0	0	0	0	0	0	0	0
5c362a1292f63ad2c59a8e909da81868	0	4	0	0	0	0	0	0	0	0	22	2	0	6	0	0	0	0	0	0	0	0	0	0	0	0
4b6bc9380327091353c090b1ad47a443	0	0	0	0	0	0	0	0	0	0	5	6	0	0	0	0	0	0	0	14	0	10	0	0	0	55
7420ccf280d8d7fdd4d12574bf64d566	70	0	45	31	0	0	63	0	62	0	7	17	8	0	0	0	0	0	0	0	88	0	26	0	120	0
bd5c5ec16a1e7d134d6c426317de4244	0	0	0	38	0	0	0	0	0	0	0	0	0	0	0	0	0	0	0	0	0	0	0	0	0	0
b77eb1bcd9215dae0a16ef9293074ecb	0	0	0	84	0	0	0	0	0	0	0	0	0	0	0	0	14	0	0	0	0	0	0	0	0	0
8496b9078f455daf132efd4096feeb1d	0	0	0	0	0	0	0	0	0	0	0	0	0	12	0	0	0	0	0	0	0	0	0	0	0	0
bf2020ea91fad346b5e1d8054d035918	0	0	0	18	0	0	0	0	0	0	0	0	0	0	0	0	0	0	0	0	0	0	0	0	0	0
07cb49b8a81ed9a21f2b3c04d7b04d03	0	0	0	0	4	0	0	0	0	0	0	0	0	0	0	0	0	0	0	0	0	0	0	0	0	0
ad73cc7781ad85543ea51e959d35b49c	0	0	0	1	0	0	0	0	0	0	0	0	0	0	0	0	0	0	0	0	0	0	0	0	0	0
54324208e820ba68bf0ee7380763e273	2143	4869	2244	771	0	0	89	6	160	14	6640	5713	5810	20	255	0	636	0	297	0	0	0	3009	11	1901	54
4f74000853cef6c9283b43c193b511b3	0	0	0	0	0	0	0	0	0	0	0	0	0	0	0	0	0	0	0	0	0	0	0	0	11	0
2a6564a2437a7c8e2253f6c9b145c4af	3	0	0	7	0	0	0	0	0	0	0	0	0	0	0	0	0	0	0	0	0	0	0	0	0	0
0959386a794bd7e6441a72a0ee5fbfee	0	0	0	0	0	0	0	0	0	11	0	0	0	0	73	0	0	0	0	26	0	0	29	0	80	0
64d776554c05beab4b70a9806176fc1d	0	0	0	0	0	0	0	0	0	0	0	0	0	1	0	0	0	0	0	0	0	0	0	0	0	0
746d3570d2b3d7fb40f766d0d8d5faa5	200	107	203	317	95	0	121	0	158	0	122	78	100	0	700	0	102	0	173	0	106	0	78	0	39	0
b419806860c643cbf23fc6c341be0273	0	0	0	0	0	0	0	0	0	0	0	0	0	3	0	0	0	0	0	0	0	0	0	0	35	0
f2c7ef9d92abfebceb6add671893cdf9	0	0	0	0	0	0	0	0	0	0	0	0	0	0	0	0	0	0	0	0	0	0	127	0	0	0
9f1464e48e4a2c3351f4f2b72459907c	0	0	0	0	0	0	0	0	0	0	4	3	13	0	0	0	0	0	0	0	0	0	0	0	0	0
87c17f6d4aa4c153436f216e03ad4070	1	0	0	6	0	0	0	0	0	0	0	0	0	0	0	0	0	0	0	0	0	0	0	0	0	0
f7bc6d52e2fdce2e0d5c4b270b1c6dc2	0	0	0	4	47	0	0	0	0	0	0	0	0	5	0	0	0	0	0	0	0	0	0	0	0	0
84959600f57915280318584aac84d6be	0	0	0	6	0	0	0	0	0	0	0	0	0	0	0	0	0	0	0	0	0	0	0	0	0	0
a9a5a213ad2da4575207c9bb397ba18b	0	0	0	624	0	0	0	0	0	0	0	0	0	0	0	0	0	0	0	0	0	0	0	0	0	0
55c402e7896947753908d0b5b4abf492	1	0	0	0	0	0	0	0	0	0	0	0	0	0	0	0	0	0	0	0	0	0	0	0	0	0
b89b349e155439dcd8571e85bc5a9cb6	0	0	0	0	0	0	84	0	0	0	0	0	0	0	0	0	0	0	0	0	0	0	0	0	0	0
b324215d7dcbe1a58f7c9e9cdd9efcd3	0	0	0	0	0	0	0	0	0	0	0	0	0	0	0	0	0	0	0	0	23	0	0	0	0	0
d69f8890dd97087e88d6bd793f288e43	338	214	181	23	182	0	149	21	221	23	117	202	166	0	329	1	38	3	36	5	160	0	94	0	128	0
7cabc34e7f788100a5b9b213b828b7ae	0	0	6	0	0	0	47	0	22	0	0	0	0	0	0	0	0	0	0	0	0	0	0	0	0	0
06bfc01b8fd6dbea076655bf3e40957d	31	27	20	63	0	0	73	0	10	0	28	18	13	335	0	0	0	0	0	0	0	0	0	0	0	0
b549bf79217156689a28fe7013435cf3	0	6	0	0	0	0	0	0	0	0	0	0	0	1	0	0	0	0	0	0	0	0	0	0	0	0
fbd4ca46dcf8783a2202d530fd08839c	0	0	0	0	0	0	10	0	0	0	0	0	0	0	0	0	0	0	0	0	0	0	0	0	0	0
2eb1ebd301a51550260778083a8e7dff	0	0	0	0	0	0	0	0	0	0	0	0	0	6	0	0	0	0	0	0	0	0	0	0	0	0
1bfbcc1bcf76b112aa6d6b609605aaa4	0	0	0	0	0	0	0	0	0	0	0	0	0	0	0	0	0	0	0	0	0	0	0	9	7	0
951d2826c69820d05f90aa6e7a007db3	0	0	0	0	0	0	0	0	0	0	0	0	0	0	0	0	0	0	147	0	0	0	0	0	0	0
0397ec2b1962a250d62c58de2a319462	14	0	0	315	0	0	0	0	0	0	5	0	0	0	0	0	0	0	0	0	0	0	0	0	0	0
7c5a7678deb8d6bae386806160624972	0	0	0	0	0	0	0	0	0	0	0	0	0	0	0	0	0	0	0	0	0	0	0	0	6	7
a616818654a8aad4403544053098965a	21	40	34	0	0	0	0	0	0	0	6	4	0	0	0	0	0	0	0	0	0	0	0	0	5	0
1986bc5c1509575aece985d42d0bf882	0	0	0	0	0	12	0	0	0	0	0	0	0	0	0	0	0	0	0	0	0	0	0	0	0	0
0fe3be8f7717a5e16d722c80c7f8be3f	0	0	0	7	0	0	0	0	0	0	0	0	0	0	0	0	0	0	0	0	0	0	0	0	0	0
f5a43418dcdce7f33da1c2183c6b0c0b	4	0	0	0	0	0	0	0	0	0	0	0	0	0	0	0	0	0	0	0	0	0	0	0	10	0
a76cf0ff3e0a1e800b63f059a509ddce	71	73	184	0	0	0	17	0	0	0	0	3	0	0	0	0	0	0	0	0	0	0	0	0	0	0
c49d3d038bedb78d50e764da682588d8	0	0	0	0	0	0	0	0	0	0	0	0	0	0	21	0	0	0	0	0	0	0	0	0	0	0
1fff981580012be46442fbf79856d7e5	0	0	0	26	0	0	5	0	88	0	0	0	0	0	160	0	0	0	0	0	0	0	0	0	15	0
e29f1e83724f26c85e11b88284267223	0	0	0	0	0	0	0	0	0	0	0	0	2	0	0	0	0	0	0	0	0	0	139	0	0	0
49dcf6f9b17c9de0a9c0feca4f1bda00	0	0	0	5	0	0	0	0	0	0	0	0	0	0	0	0	0	0	0	0	0	0	0	0	12	0
ed757c6f8554b0d5099470f0a7fbb196	0	0	0	7	0	0	0	0	0	0	0	5	19	0	0	0	0	0	0	0	0	0	25	0	15	0
926f8b972882b5ee576299265ef48aee	0	0	0	3	0	0	0	0	0	0	0	0	0	0	0	0	0	0	0	0	0	0	0	0	0	0
b9dbb22090dd268f4eb0023b8278da1e	0	0	0	0	0	0	0	0	0	0	3	6	0	0	0	0	0	0	0	0	115	0	82	0	0	0
dac02242b28f9f3296167945dece82f7	0	0	0	51	0	0	0	0	0	0	11	8	0	4	0	0	0	0	0	0	0	0	32	0	15	0
f738aa4bd116ad95a5f1133438daf9ae	35	66	39	112	0	0	37	0	0	0	26	40	45	493	0	0	0	0	0	0	0	0	31	0	0	0
69f208e7f78860d99ebece352428bb77	0	0	0	0	0	0	0	0	0	0	0	0	0	5	0	0	0	0	0	0	0	0	0	0	0	0
47a2995772c59426a657007c0069f17a	9	0	0	43	0	0	0	0	0	0	0	0	0	0	0	0	0	0	0	0	0	0	0	0	0	0
332a05048e3e522411b88a86442be65b	0	0	0	0	0	0	0	0	0	0	0	0	0	0	0	0	12	0	0	0	0	0	0	0	27	0
0df3801f30bb767923616667352e7bf4	0	0	0	0	0	0	0	20	0	0	9	4	1	0	0	0	0	0	0	0	0	0	8	0	31	0
08c7616b395ab31e64e42f27cb173ca0	0	0	0	4	0	0	0	0	0	0	18	1	10	0	0	0	0	0	0	5	0	0	45	0	18	0
05d1e92a2568094c1a605c4f33d0a00a	0	0	0	0	0	0	0	0	0	0	15	0	0	0	0	0	0	0	0	0	0	0	0	0	0	0
80d63378f5ab49b993cce69750ea9c4c	0	0	0	0	0	0	0	0	0	0	0	0	0	1	0	0	0	0	0	0	0	0	0	0	0	0
0d9ae36dd14fecb9e39a16c3070d5f99	0	0	0	0	0	0	0	0	0	0	0	0	0	4	0	0	0	0	0	0	0	0	0	0	0	0
409a4381d4d545f6ac8932445e832d79	0	0	0	0	0	0	0	0	0	0	4	0	1	0	0	0	0	0	0	0	0	0	0	0	0	0
d44a4c5ba394bf10a598edaab4e93c52	0	0	0	0	0	0	0	0	0	0	0	0	0	10	0	0	0	0	0	0	0	0	0	0	24	0
133c5a56b2c878db675b5135802e0209	0	0	0	0	0	0	0	0	0	0	15	128	91	0	0	0	0	0	0	0	0	0	0	0	0	0
825ee75fdc6a84b574c9995cc45ce78a	0	0	0	0	0	0	0	0	0	0	0	2	0	0	0	0	0	0	0	0	0	0	0	0	0	0
97550e2c8b36e555e5d866845befdd22	0	0	0	0	0	0	0	0	0	0	0	0	0	0	0	0	0	0	0	11	0	0	0	0	26	0
b773e726ca89ef160168a337f8098e90	0	0	0	0	0	0	0	0	0	0	0	0	9	0	0	0	12	0	0	0	0	0	0	0	0	0
b3712e2e10c4a574899fb82b0d2f4c63	0	0	0	0	0	0	0	0	0	0	0	0	0	0	0	0	48	0	0	0	0	0	0	0	0	0
f163efee4bbc1764c82b9ff16660e214	0	0	0	0	0	0	0	0	0	0	8	8	2	0	24	0	36	0	14	0	0	0	0	0	12	0
bceab8b002993c77a39cc4c95e036547	22	15	11	15	0	0	0	0	0	0	12	3	13	0	0	0	0	0	0	0	0	0	0	0	0	0
c48ce7915409309eabe8b1047a960263	0	0	0	0	0	0	0	0	0	0	0	0	0	0	0	0	0	0	0	0	0	0	20	0	4	0
8252661a675507b539883be0494a0653	0	0	0	9	0	0	0	0	0	0	0	0	0	0	0	0	0	0	0	0	0	0	0	0	26	0
b1d7250d77dbfd25487fce572c986b0a	0	0	0	0	0	0	0	0	0	0	7	9	0	8	0	0	0	0	0	0	0	0	0	0	0	11
e1841455858d3d71301a9b8c28b51e44	0	0	0	0	0	0	0	0	0	0	0	4	0	7	0	0	0	0	0	0	0	0	0	0	0	0
1094bca068ff7276ef9f761859c0e141	0	0	0	17	0	0	0	0	0	0	0	0	0	0	0	0	0	0	0	0	0	0	0	0	0	0
ea19118a732430f8a7fd1f8b01e58aab	0	0	0	0	0	0	0	0	0	0	0	0	0	0	0	0	0	0	0	0	0	0	15	0	0	0
f75c410d6bda128a3ee78cf8e93a09de	0	0	0	0	0	0	0	0	0	0	0	0	0	0	0	0	0	0	0	0	0	0	0	0	42	0
0c761f8ce553eac2928f50d2dd764596	122	111	52	38	0	0	474	0	142	0	30	25	15	12	197	0	59	0	251	0	142	0	42	0	126	0
dcbf8d54dd29624cc9d9259b64358dd5	7	2	7	0	0	0	0	0	0	0	0	0	0	0	0	0	0	0	0	0	0	0	0	0	0	0
39f7c2c66e89b023ed3c00ae4a4a69bf	0	0	0	0	0	0	0	0	0	0	0	0	0	0	0	0	0	0	0	0	0	0	0	0	5	0
7807fa035adaa81697ee627ffcfacf25	0	0	0	54	0	0	0	0	0	0	0	0	0	0	0	0	0	0	0	0	0	0	0	0	21	0
77bfa6987aa4db8446b0995c450eac0d	0	0	0	2	0	0	0	0	0	0	0	0	0	0	0	0	0	0	0	0	0	0	0	0	0	0
d4235fa490e2d5a1bc06182f7cd8275b	0	0	0	0	0	0	0	0	0	0	0	0	0	0	0	0	0	0	0	0	0	0	0	0	25	0
8f9bc2748fbae68e4038ed652663061c	0	0	0	0	0	0	0	0	0	0	0	1	0	0	0	0	0	0	0	0	0	0	0	0	0	0
b1b43fedb2d7bf5690759381005b34f8	5	0	0	0	0	0	0	0	0	0	9	0	0	0	0	0	0	0	0	0	0	0	0	0	0	0
a710884bc3b41b3799908572e5deaec0	0	0	0	0	0	0	0	0	0	0	0	4	0	0	0	0	0	0	0	0	0	0	0	0	0	0
1c8be52a2025b479aa5df71cac99680d	0	0	0	13	0	0	0	0	0	0	0	0	0	0	0	0	0	0	0	0	0	0	0	0	0	0
e16a7ee866dfcccd18aae9e0c8fc4ba2	28	29	21	16	0	0	0	0	0	0	0	0	0	0	0	0	0	0	0	0	0	0	0	0	0	0
ed6bd61c636cd09e01b52b329d813ae0	0	0	0	0	0	0	0	0	0	0	0	5	0	4	0	0	0	0	0	0	0	0	0	0	0	0
dcc717aceb22bd36ec882da1979b6b35	0	0	0	12	0	0	0	0	0	0	0	0	0	0	0	0	0	0	0	0	0	0	0	0	0	0
257119865ec548a4804dc1beecd3dc0a	0	0	0	0	0	0	0	0	0	0	1	0	0	0	0	0	0	0	0	0	0	0	0	0	0	0
61e9250d29d94434bd724df3b6746cf1	0	0	0	0	0	0	0	0	0	0	0	0	0	0	0	0	0	0	7	0	0	0	0	0	0	0
722530042e8b64194954cc87c905fec7	0	0	0	3	0	0	0	0	0	0	0	3	0	0	0	0	0	0	0	0	0	0	0	0	19	0

## Sheet: Figure 3
Figure 3	Note: OTU table used to build the plot in Figure 3, values were averaged per OTU, for each type and incubation time of samples. Then ranked according to the filter average values (displayed in grey in the plot)
	The first column displays OTU ID
Sample depth (cm)	30	30	30	30	30	30	30	30	30	76	76	76	76	76	76	76	76	76	76	76	76	76	76	76
Sample type	filter	filter	filter	Boncat minus	Boncat plus	Boncat minus	Boncat plus	Boncat minus	Boncat plus	filter	filter	filter	Boncat minus	Boncat plus	Boncat minus	Boncat plus	Boncat minus	Boncat plus	Boncat minus	Boncat plus	Boncat minus	Boncat plus	Boncat minus	Boncat plus
Incubation (h)				48	48	48	48	48	48				48	48	48	8	48	48	2	2	2	2	2	2
Replicate	A	B	C	A	A	B	B	C	C	A	B	C	A	A	B	B	C	C	A	A	B	B	C	C
0cfadafbf5ccdbf50347713c6b6622a6	3043	3079	1767	0	0	0	0	0	0	1301	1072	324	0	0	0	0	0	0	0	0	71	0	30	0
60bbd1c88baeee0a588ec21d3a510f4b	0	3	0	0	0	0	0	0	0	0	16	0	0	0	0	0	0	0	0	0	0	0	0	0
6498ef554acf52a5b820a7a5b1e4a8a4	26	0	0	0	0	0	0	0	0	0	0	0	0	0	0	0	0	0	0	0	0	0	0	0
6a8121cbc707056e92e8e9723924c4f5	0	0	0	0	0	67	62	0	39	0	51	0	0	0	0	0	0	0	41	14	24	0	0	0
39b9b8db30382e615572034cd949efc2	0	0	0	0	0	0	0	0	0	0	0	0	0	0	0	0	0	0	0	0	22	0	56	0
93efcaa7a238f09280080cb64cde4dc3	0	0	0	0	0	0	0	0	0	25	0	0	0	0	0	0	0	0	0	0	0	0	0	0
5ac03f456efc084178cc5fc6e6253227	44	35	0	0	0	0	0	0	0	0	59	0	0	0	0	0	177	0	0	0	0	0	0	0
460e088042e86a361e5dc8fc2b7760fe	0	0	0	0	0	0	0	0	0	32	23	25	0	0	0	0	0	0	0	0	0	0	0	0
737ac88a5aa089f8b8f1dfe74a3ef753	0	0	0	0	0	0	0	0	0	0	0	0	0	0	0	0	0	0	0	0	13	0	0	0
51d4c849c39eddc48d2c3b18d398cfa7	8	0	0	0	0	0	0	0	0	0	0	0	0	0	0	0	0	0	0	0	0	0	0	0
b78673328f5367122dec9666eb4063e2	0	0	0	0	0	0	0	0	0	0	0	0	0	0	0	0	0	0	0	0	0	0	0	0
60dbf1de181b5fa86b2eca1d1465a8e2	298	201	31	0	0	381	0	472	0	0	0	0	0	0	75	0	135	0	54	0	8	0	54	0
6b2be9fa2021d8b54c37195c4bb97a76	105	67	35	0	0	0	0	0	0	0	0	0	0	0	0	0	0	0	0	0	0	0	0	0
897d9617e9606cd8efef71679faed063	49	30	0	0	0	0	0	0	0	0	0	0	0	0	0	0	0	0	0	0	0	0	0	0
63143c607e1de955829940e1c56df716	0	18	0	0	0	0	0	0	0	0	0	0	0	0	0	0	0	0	0	0	0	0	0	0
03b25a0d001cf6810c9509a6dd7d0d4b	0	0	0	0	0	0	0	0	0	0	0	0	0	0	0	0	0	0	0	0	0	0	0	0
152b5aeaac52ab2bf6f8412dc01644d3	0	0	0	0	0	0	0	0	0	0	0	7	0	0	0	0	0	0	0	0	0	0	0	0
797c80c6d42d4c669bdc8e93b16c8be7	24	0	0	0	0	0	0	0	0	0	0	0	0	0	0	0	0	0	0	0	0	0	0	0
a016011d7319a8aa6daf001f1f49dfc7	0	0	0	0	0	0	0	0	0	0	19	32	0	0	0	0	0	0	0	0	63	0	62	0
1cac4e930377f335ec80fcff3d731b60	0	0	0	0	0	0	0	0	0	0	0	0	0	0	0	0	0	0	0	0	0	0	0	0
90937a39856ee7b44f2894a6e5f7d81d	0	0	0	0	0	0	0	0	0	0	0	0	0	0	0	0	0	0	0	0	0	0	0	0
afafb65c7adf83e40486cffee25c3751	55	0	31	0	0	0	4	0	0	0	0	0	0	0	0	0	0	0	0	0	0	0	10	0
be0ae61e461a46cc604ed57cd4dd7f02	0	0	0	0	0	0	0	0	12	13	22	0	0	0	0	0	0	0	0	0	0	4	0	23
e2a8e6afaff291ec34ae172685fac3a5	0	0	0	0	0	0	0	0	0	0	0	0	0	0	0	0	0	0	0	0	0	0	0	0
65103ba0217bb8678bf0c82e1988f9e6	0	0	0	0	0	0	0	0	0	0	0	0	0	0	0	0	0	0	0	0	0	0	0	0
d2cb28e1de2cf758a75d873e1d2183f1	29	0	0	0	0	0	0	0	0	0	0	0	0	0	0	0	49	0	0	0	0	0	32	0
d84b7dfc20e96375da47ecba860ccd5b	0	0	0	0	0	0	0	23	0	0	0	0	0	0	0	0	0	0	0	0	29	0	0	0
f2d4bf873c7a66b41f3a6de4edbc79e3	0	0	0	0	0	0	0	0	0	0	0	0	0	0	0	0	0	0	0	0	0	0	0	0
3fa817bc5e33b877aed774af716d2e63	0	0	0	0	0	0	0	0	0	0	0	0	0	0	0	0	0	0	0	0	0	0	0	0
68f7544a597b2a703b9da8b1edc8c484	26	23	0	0	0	0	0	0	0	0	0	0	0	0	0	0	0	0	0	0	0	0	0	0
0d530afcee31d6ef2901ef039c052b7e	0	19	0	0	0	0	0	15	0	80	130	49	1237	0	511	0	870	0	71	0	446	0	50	0
248c1e7b3dd97d289fee14980e3e9aa9	14	0	0	0	0	0	0	0	0	0	0	0	0	0	0	0	0	0	0	0	0	0	18	0
591e2a4894eb458a8a7b4555a76d4ce9	99	282	261	0	0	279	0	457	4	67	92	74	190	0	237	0	36	0	0	0	913	0	257	0
721b8d9dc81aaa785fc7bd5de0983c06	0	0	0	0	0	0	0	0	0	0	0	0	0	0	0	0	0	0	0	0	0	0	0	0
81477a41153edb7c5222280eae72b426	0	0	0	0	0	0	0	8	0	0	0	0	0	0	0	0	0	139	0	0	0	0	0	0
24d39aff4cb7cde5ea0266df5d684dba	0	0	0	0	0	0	0	0	0	0	12	0	0	0	0	0	0	0	0	0	0	0	0	0
e61e2c715dd7dc607fb685ce5e58813b	0	0	0	0	0	0	0	0	0	0	0	0	0	0	0	0	0	0	0	0	7	0	0	0
a35ebd9cb772a60523c6105046940410	0	0	0	0	0	0	0	0	0	23	0	15	0	0	0	0	0	0	0	0	0	0	0	0
f62a8a613b61c6e23e25fbd7693a6cbf	22	0	0	0	0	0	0	0	0	0	62	0	0	0	0	0	0	0	0	0	228	0	0	0
3bacf93f57e96121cd9f0cb28855b86a	13	3	8	0	0	0	0	12	0	0	0	0	0	0	0	0	0	0	0	0	0	0	0	0
1a912bf18ae3e235ac1a8615a461fa01	36	0	0	0	0	0	0	0	13	0	92	0	0	0	0	0	0	0	0	0	0	0	36	0
3f583a4a6964164da96f8ba7a5cee270	0	6	0	0	0	0	0	37	0	0	0	0	0	0	0	0	0	0	0	0	0	0	679	71
e2f75bab3310c0c0872c2fe88752a526	296	22	0	0	0	0	0	0	0	1024	398	288	0	0	26	0	285	0	0	0	172	0	11	0
319e849d1e017b634682a6d2e01802e8	0	0	0	0	0	0	0	0	0	21	24	13	0	0	0	0	0	0	0	0	131	0	13	0
d8b3954d6f622db0e4042d08655e3a4a	0	0	0	0	0	0	0	0	0	0	0	0	0	0	0	0	0	0	0	0	0	0	45	0
7e9c1225b92c95b040e96d74699f2cc8	0	0	0	0	0	0	0	0	0	0	0	0	0	0	0	0	0	0	0	0	0	0	0	0
b1dc8a280c36810e2e512670160d569e	0	0	0	0	0	0	0	0	0	0	0	0	0	0	55	0	0	0	0	0	0	0	0	0
2fbc00c056a1eb9469d831beb87ee4d5	0	205	0	0	0	0	0	0	0	0	0	0	0	0	0	0	0	0	0	0	0	0	0	0
02944a91cd0fb4a7a6dd74278515d1be	13	7	0	0	0	0	0	0	0	0	0	0	0	0	0	0	0	0	0	0	0	0	0	0
6c171e2e9f25939d3361aee193dac7d2	66	0	0	0	0	0	0	0	0	326	326	81	0	0	0	0	0	0	0	0	0	0	0	0
d312364721a2b49cba3accb59f623b0a	0	12	0	0	0	0	0	0	0	0	0	0	0	0	0	0	0	0	0	0	0	0	0	0
653b34b379a8e8717eadef8a11bd4da7	44	25	15	0	0	0	0	0	0	0	0	0	0	0	0	0	0	0	0	0	0	0	0	0
f81f9699ef8d9af14429388dcbcb6c66	0	0	0	0	0	0	0	0	0	0	0	0	0	0	0	0	0	0	0	0	0	0	0	0
20be0ad288f47364520e38eac51824f8	0	0	0	0	0	0	0	0	0	0	0	0	0	0	0	0	0	0	0	0	0	0	0	0
a8ca133ada0beb765dea95226a1c9cb6	233	188	65	0	0	0	0	21	0	133	153	90	0	0	0	0	107	0	479	0	108	0	36	0
b7b26f986c853efc930b6a5f5f5b6212	0	0	0	0	0	0	0	0	0	15	23	0	0	31	0	0	0	0	0	0	0	0	0	12
8d9523476e89ff2c72c77aeefe0f7b41	0	0	0	0	32	0	0	0	0	41	47	0	0	0	0	0	0	0	0	0	0	0	0	0
25b2db49022a13f44187162a1c189df8	0	0	0	0	0	0	0	0	0	0	0	0	0	0	0	0	0	0	0	0	0	0	0	0
d300e0621809747260655db14831c76f	12	0	0	0	0	0	0	0	0	0	0	0	0	0	0	0	0	0	0	0	0	0	0	0
1741d56f3372417ea3f454fc62b9ea88	0	0	41	0	0	0	0	432	0	17	25	0	100	0	0	0	0	0	0	0	0	0	0	0
55eb17e05153fa5ca1b56ff086a88f58	0	0	0	0	0	0	0	0	0	0	0	0	0	0	0	0	0	0	0	0	0	0	0	0
8b2ed49a1468c7214871767e05a83ff7	19	0	0	0	0	0	0	0	0	44	32	19	0	0	22	0	122	0	0	0	0	0	38	0
896c2d058c04c386a2741c2e39d5882d	0	0	0	0	0	0	0	0	0	0	0	0	0	0	0	0	0	0	0	0	0	0	7	0
60d58a8614169b4c68476b4c04c0c7da	0	0	0	0	0	0	0	0	0	0	0	0	0	0	0	0	0	0	0	0	0	0	0	0
6453d1be390a40fc53dd7b75035a4594	11	0	0	0	0	0	0	0	0	0	0	0	0	0	0	0	0	0	0	0	0	0	0	0
608c1f5d2e4e8774802d876860b73265	6	17	8	0	0	0	0	0	0	10	15	3	0	0	0	0	0	0	0	0	0	0	0	0
4aef92841e7ce36c59645e34d2dda62f	0	0	0	0	0	0	0	0	0	0	0	0	0	0	0	0	0	0	0	0	0	0	17	0
c9a501abba9870fa1539bae9eae33fad	0	11	0	0	0	0	0	0	0	0	0	0	0	0	0	0	0	0	0	0	0	0	0	0
bd1e85b3a7949aba1ea46405dbcc185e	0	0	0	0	0	0	0	0	0	0	0	0	0	0	0	0	0	0	0	0	0	0	0	0
142bc089779641f5ae4ae9e338ea2022	0	0	0	0	0	0	0	0	0	28	32	0	0	0	0	0	0	0	0	0	0	0	22	0
47efc08de1dd54cb520aba0b72e40998	0	0	0	0	0	0	0	0	0	0	0	0	0	0	0	0	0	0	0	0	0	21	19	9
0a502e7ef7481b0cc36bfaacb24cf37d	0	0	0	0	0	0	0	0	0	0	0	0	0	0	0	0	0	0	0	0	0	0	4	0
1df8d4f982bc90f94722b52739f032db	1499	1961	867	0	0	277	0	223	0	386	369	282	0	0	0	0	0	0	0	0	197	0	51	0
910b55d934706891f6242718de344788	325	171	136	0	0	48	0	0	14	29	0	0	0	0	0	0	0	0	0	0	0	0	0	0
54fe66778b6edf9a27510a2ddfe0b183	40	0	0	0	0	0	0	0	13	0	16	0	0	6	0	0	0	0	0	0	0	0	0	0
6628191361ee8c13f6262556cffd3335	15	0	0	0	0	0	0	0	0	15	12	0	0	0	0	0	153	0	0	0	0	0	90	0
00818a6d86f1f3940dfcdd0545d0b461	0	0	0	0	0	0	0	23	0	0	0	0	0	0	0	0	0	0	0	0	0	0	0	0
6cad7a97501642aa0f3e82ed90f5d36e	0	0	0	0	0	0	0	0	0	0	0	0	0	0	0	0	0	0	0	0	50	0	51	0
11f8d47fadf294e83bae57a7759dc681	0	0	0	0	0	0	0	0	0	0	0	0	0	0	0	0	0	0	0	0	0	0	0	0
eab10fd28ca171d01ffd918c88635bd3	0	0	0	0	0	0	0	0	0	0	0	0	0	0	0	0	383	0	0	0	0	0	0	0
45912fe1af81cddb05181602766711b9	0	0	0	0	0	0	0	0	0	41	43	0	0	0	0	36	0	0	0	0	368	0	0	0
84062ad630a2794508a9140e093a4405	0	0	0	0	0	0	0	0	0	0	0	0	0	19	0	0	0	43	0	13	0	0	0	8
4fc9210e421acdd77f709d23efd01ff5	780	400	28	0	257	0	0	0	8	70	128	303	0	0	0	0	0	0	0	20	0	37	68	0
de4d383f40313a704b6d601fc85340a5	0	0	0	0	0	0	0	0	0	0	0	0	0	0	0	0	0	0	0	0	0	0	0	0
cf68009b4af02ea41d3b93338479f7c7	0	0	0	0	0	0	0	0	0	0	11	0	0	0	0	0	0	0	10	0	0	0	0	0
9424b75eac617fc3c1b252a0edd95b6a	0	0	0	0	0	0	0	0	0	0	2	0	0	0	0	0	0	0	0	0	0	0	0	0
9630fb96048f3fb38f8417f80efdea82	0	11	0	0	0	0	0	0	0	0	0	0	0	0	0	0	0	0	0	0	0	0	0	0
7364da9dee97ae3d70964084ea2a3bc6	0	0	0	0	0	0	0	0	0	0	23	0	0	0	0	0	255	0	235	0	0	0	0	0
aaff3912c321e38bfb301fa36a838608	0	0	0	0	0	0	0	0	0	0	0	5	0	0	0	0	0	0	0	0	0	0	0	0
5301e54adc10e51ef046771384ae90f3	0	0	0	0	0	0	0	0	0	0	0	0	0	0	0	0	0	0	0	0	0	0	0	0
872bdaa7ae4e7866648a8840418a0330	0	0	0	0	0	0	0	0	0	0	0	0	0	0	0	0	0	0	0	0	0	0	10	0
8b29ad1c4ef7ef4615a579aba4925233	0	0	0	0	0	0	0	0	0	0	0	16	0	0	0	0	0	0	0	0	0	0	0	0
23719d687fa8499a593d17393a7c2034	37	26	18	0	0	0	0	0	0	17	5	0	0	0	134	0	0	0	0	0	0	0	0	0
cc8c7385bec313a7c78496fcc81ab507	0	0	0	0	0	0	0	0	0	0	0	0	0	0	0	0	0	0	0	0	94	0	0	0
b4400863c3d42b522630eb6580c1a57e	0	0	0	0	0	0	0	0	0	0	0	0	0	0	0	0	0	0	0	0	0	0	0	0
2f2c543f5957221a3a0ea873ba76cc60	0	0	0	0	0	0	0	0	0	0	0	0	0	0	0	0	0	0	0	0	0	0	68	0
c2dc4628462c9b14a31ef8b1ccfae18f	0	0	0	0	0	0	0	0	0	0	0	0	0	0	0	0	0	0	0	0	0	0	0	0
702d278f6b5f167801c8c5b8f84e0eb9	62	44	28	0	0	0	131	0	0	0	0	0	0	0	0	0	0	0	0	0	0	0	11	0
98e89649e30fb31abf6f94fb8722d4ee	0	0	0	0	0	0	0	0	0	0	0	0	0	0	0	0	0	0	0	0	81	0	81	0
4f484b328aa7f798084447b4394ae410	151	207	61	0	0	0	0	0	0	106	134	35	0	0	0	0	0	0	0	0	39	0	20	0
aed42267ed5723ec35e6b3d5aa70a43f	0	0	0	0	0	0	0	0	0	0	0	0	0	0	0	0	0	0	0	0	0	0	0	0
fb0020a8ac6c8eddf020e39c960831ab	24	0	0	0	0	0	0	0	0	0	0	0	0	0	0	0	0	0	0	0	0	0	0	0
5c453699fab4b90253315b3ad04f2ea5	15	14	0	0	0	0	0	0	0	0	0	0	0	0	0	0	0	0	0	0	0	0	0	0
b4a12e88095ed8b6315c7a3896d339d0	0	0	0	0	0	0	0	0	0	0	0	0	0	0	0	0	0	0	0	0	0	0	61	0
3a86c00231af66c59b1387767c05fb57	0	0	0	0	0	0	0	0	0	0	11	0	0	0	0	0	0	21	0	0	0	0	0	0
bc141a2e914c4e2f0841ec86174f57a3	0	0	0	0	0	0	0	0	0	0	0	0	0	0	0	0	0	0	0	0	0	0	0	0
e0a790f69b3ff8a2ff24af06c42392c7	9	0	0	0	0	0	0	0	0	0	0	0	0	0	0	0	0	0	0	0	0	0	0	0
19d9f81c78dc0b6d8e2f8b96a8e0fe7d	65	34	17	0	0	20	0	0	0	0	0	0	0	0	0	0	101	0	0	0	0	0	0	0
b88c003627cbb7b7450891ed36ee0ec5	0	0	0	0	0	0	0	0	0	0	0	0	0	0	0	0	0	0	0	0	0	0	0	0
0f06c426103295fc927e814616f40fa6	0	0	20	0	0	0	0	0	0	0	0	0	0	0	0	0	0	0	0	0	0	0	0	0
736624c10d70797683312e68141e6ee3	0	0	0	0	0	0	0	0	0	9	19	0	0	0	0	0	0	0	0	0	0	0	0	0
bec94ab3ed486e94cff767eca0912f35	0	0	0	0	0	0	0	0	0	0	0	0	0	0	38	0	0	0	0	0	0	0	0	0
d79a09043c1ca4a6866600edfa0e1983	0	0	0	0	0	0	0	0	0	0	0	0	0	0	0	0	0	0	0	0	0	0	0	0
4b8659f3d8946c01f5ececea7e093b92	18	0	0	0	0	0	0	0	0	0	0	5	0	0	0	0	0	0	0	0	0	0	0	0
d087d18f4530d57443189b6a272592f7	0	0	0	0	0	0	0	0	3	0	0	0	0	0	0	0	0	0	0	0	0	0	0	0
5c88b1dd64e591718df76e45cd9b81a1	0	0	0	0	0	0	0	0	0	58	51	105	0	0	0	0	0	0	0	0	0	0	0	0
23c27067373829db86320b048d8d4a50	155	176	29	0	0	33	0	337	0	106	72	34	0	0	0	0	0	0	0	0	0	0	116	10
9e0411035b39a9be82f44f6b120dbf73	0	0	0	0	0	0	0	0	0	0	0	0	0	0	0	0	0	0	0	0	109	0	71	0
63b3cb82409ee72de51b9e409df659d9	0	0	0	0	0	0	0	0	0	11	18	0	0	0	0	0	0	0	0	0	0	0	0	0
94d9205eb81c84ddf8dbd6a124b385f2	14	0	0	0	0	0	0	0	0	0	0	0	0	0	0	0	0	0	0	0	0	0	0	0
9c63a0ae272cd4631bce5c18c6686fab	0	0	0	0	0	0	0	0	0	0	0	0	0	0	0	0	205	0	0	0	0	0	0	0
a6a03ddc3b1c8b8eb8a5fb54efbdcec7	0	0	0	0	0	0	0	0	0	0	0	0	0	0	0	0	102	0	0	0	0	0	0	0
bd6d69c02a9da661533d2bdcb349ac23	0	0	0	0	0	0	0	0	0	0	0	0	0	0	0	0	0	0	0	0	859	0	188	0
080c2bbe27b69472d731d8eec622d8d0	0	0	0	0	0	0	0	0	0	0	0	0	0	0	0	0	0	0	0	0	0	0	5	0
38ea559002f3f94a4c04e79101e29411	16	0	0	0	0	0	73	80	6	0	0	0	0	0	0	0	0	0	0	0	0	0	0	0
b810c4752485467cb8a48578386fdf06	39	32	31	0	0	17	0	0	0	0	0	0	0	0	0	0	0	0	0	0	0	0	0	0
dcf74572b553f90d592f97425097a448	0	0	0	0	0	0	0	0	0	0	0	0	0	0	0	0	0	0	0	0	0	0	0	0
f8fc82ca648782f01c5210846de3791f	19	11	0	0	0	0	0	0	0	0	0	0	0	0	0	0	0	0	0	0	0	0	0	0
acc1a9081cc63ad2750c0c43c5b04021	0	0	0	0	0	0	0	0	0	0	0	0	0	0	0	0	0	0	0	0	0	0	0	0
2932fd0a6714b2524d2fb1f74214ffff	0	0	0	0	0	0	0	0	0	0	0	0	0	0	146	0	0	0	0	0	0	0	0	0
2472c2d095c3d653aebac020afa9c6b9	0	0	0	0	0	0	0	0	0	0	0	0	0	0	0	0	71	0	0	0	0	0	21	0
b288ab72671ce93be4b68149ba6d3b0e	0	0	0	0	0	0	0	0	0	0	0	0	1523	0	0	0	0	0	0	0	0	0	0	0
2007fdbc029f1456154e6eb2c80be3b7	0	0	0	0	0	0	0	85	0	0	0	20	0	0	0	0	0	0	0	0	80	0	0	0
ae85ba18d046b23983b92897cf10efaf	0	0	0	0	0	0	0	0	0	0	0	0	0	0	0	0	0	0	0	0	0	0	6	0
ed4535d758f22ff7f0beb873c6d3bb4a	0	0	0	0	17	0	0	0	0	0	0	0	0	0	0	0	0	0	0	0	0	0	0	0
6640092f0b1145ce160414e936210a58	0	0	0	0	0	0	0	6	0	0	0	0	0	0	0	0	0	0	0	0	0	0	0	0
8060778168670b9243bdc73480eec452	0	0	8	0	0	0	0	0	0	8	0	0	0	0	0	0	0	0	0	0	0	0	0	0
99fadf8859b7aad2cca29ae742f2c46c	0	0	0	0	0	0	0	0	0	0	18	0	0	0	0	0	0	13	13	0	0	0	0	0
65f9e8eb758bc9f6dcfa7eeab376f631	0	0	0	0	0	0	0	0	0	46	116	0	0	0	0	0	0	0	0	0	0	0	0	0
c33393f74c04c9450c981fc7afc32474	0	0	0	0	0	0	0	0	0	29	41	17	0	0	0	0	0	0	0	0	0	0	0	0
cd6427a3f57fb632d42e1367175a6ff0	0	2	0	0	0	0	0	0	148	0	0	0	0	0	0	0	0	0	0	0	0	0	0	0
6186f464071758a83d01c7b40587e653	212	112	99	37	0	0	0	0	0	0	0	0	0	0	0	0	0	0	56	0	0	0	19	0
663b1870b3cfcd8a5ade56a3c4ed77c8	0	0	0	0	0	0	0	0	0	0	0	0	0	0	0	0	0	0	0	0	0	0	0	0
fa1ef3151f1774c92d1ba42da2ad60fe	0	0	0	0	0	0	0	0	0	0	0	0	0	0	0	0	0	0	0	0	0	0	0	0
013dd6ae1c3f854e6a55c7be7a26f7f8	0	0	0	0	0	0	0	0	0	0	0	0	0	0	0	0	0	0	0	0	0	0	0	0
7fe62ba5409ceb31814a1088c24cc191	0	0	0	14	0	0	0	0	0	0	0	0	0	0	0	0	0	0	0	0	0	0	0	0
a2f98dc86c8e5207b26d1db894a64c25	0	0	0	0	0	0	0	0	0	52	55	34	0	0	36	0	0	0	113	0	0	0	0	0
481bd1e38d286d947f9ee3f11ddafc1d	0	0	0	0	0	0	0	0	0	19	0	6	0	0	0	0	0	0	0	0	0	0	0	0
8201829403adee240951b0e727e29048	21	0	0	0	0	0	0	0	0	0	0	0	0	0	0	0	0	0	5	0	0	0	12	0
84b8e32ebd1a8c9887f0aa565c52961b	0	0	0	0	0	0	0	0	0	423	282	142	0	59	1636	60	277	571	1717	0	1560	93	658	16
f078c6e727d6eb854c22085e4d5c3a17	0	0	0	0	0	0	0	0	0	0	0	0	0	0	0	0	345	0	0	0	0	0	0	0
417b7317f81e1884e6ea1ebfba21d3aa	204	159	75	0	0	0	0	26	0	224	152	121	327	0	138	0	620	0	0	0	129	0	154	0
a4ddde4980b53d217b1d13e4b353d4c2	19	0	0	0	0	0	0	0	7	0	0	0	0	0	0	0	0	0	0	0	0	0	0	0
65c73c5096edfd5ef71c3239eaa4fbbc	0	0	0	0	0	0	0	0	0	0	0	0	0	0	0	0	145	32	0	0	0	0	0	0
7e9a4790e1c992315df3946ed158bc75	82	0	0	0	0	124	13	0	0	12	0	0	0	0	28	0	0	0	0	0	132	0	0	0
bf1a1d62c8fe9874fa7763fb2bdeb796	5	0	0	0	0	0	0	0	0	0	0	0	0	0	0	0	0	0	0	0	0	0	0	0
d1d601f44d6c5904a20b8e46276c575b	23	8	0	0	0	0	0	0	0	9	0	0	0	0	0	0	0	0	0	0	0	0	0	0
03852c5d2587068a36beaa57b37b07e1	0	0	0	0	0	0	0	0	0	0	0	0	0	0	0	0	0	0	0	0	0	0	0	0
a667b317ab49b088de56ef7bfb207d80	0	0	0	0	0	0	0	0	0	0	8	0	0	0	0	0	0	0	0	0	0	0	0	0
32295c4daafd6269f1d97c831d10a53f	0	0	0	0	0	0	0	0	10	73	67	0	0	0	0	0	0	0	0	0	65	0	0	0
dc46f5f2281ea1b4cbeac667c764972c	114	0	0	0	0	0	0	0	0	0	0	0	0	0	0	0	0	0	0	0	0	0	0	0
6344ad70d19e3e7c5d120980be5c136d	0	0	0	0	0	0	0	0	0	3	0	0	0	0	0	0	0	0	0	0	0	0	0	0
56dc06a7ccbfbe568b06393c4ce8f606	0	0	0	0	0	0	0	0	0	0	0	0	0	0	0	0	0	0	0	0	0	0	13	0
c2078d2dd180aa3513147f191dea0f34	0	0	0	0	0	0	0	0	0	0	0	0	0	0	0	0	0	0	0	0	0	0	0	0
a32f6169741e49eb5c76cf1289b74a3c	0	0	0	0	0	0	0	0	0	0	0	0	0	0	0	0	0	0	0	0	0	0	0	0
e0a5a662676efde96232411773b07839	0	0	0	0	0	0	0	0	0	26	0	9	0	0	0	0	0	0	0	0	0	0	0	0
562a3cf267e459f9c3a51fdf3e37e44c	26	0	0	133	0	26	0	0	0	0	0	0	153	0	0	0	0	65	34	0	0	0	82	0
f46b81d55d205d8fe66da4703607e074	0	0	0	0	0	0	0	0	0	0	0	0	0	0	0	0	0	0	0	0	0	0	31	0
05dea1e9fa8d48e37ba442c9533349a0	103	0	0	0	0	0	0	0	0	563	430	371	340	0	331	0	0	0	34	0	0	0	121	0
9ceb6d3c7eb121cf34ccdc996af08561	0	0	0	0	0	0	0	0	0	0	0	0	0	0	0	0	0	0	0	0	0	0	32	0
934af58931d42006c249b677f27c2bb1	0	0	0	0	0	0	0	0	0	0	47	25	0	0	0	58	953	694	588	33	96	0	0	14
35ebda3b15576c19776b01b6a342b289	0	0	0	0	0	0	11	0	0	0	0	0	0	0	0	0	0	130	0	0	0	0	32	0
293f3e025faa3b6b32518c988d1a0072	0	0	0	0	0	0	0	0	0	0	5	0	0	0	0	0	0	0	0	0	0	0	16	0
84b9d99fbc264175106b4139a5aebe9f	649	664	279	14	0	0	0	93	0	87	82	41	0	0	0	0	0	0	0	0	47	0	18	0
dfe74c7b588ba77aaf26a77857b7de3b	0	0	0	0	0	0	0	0	0	0	0	0	0	0	0	0	0	0	0	0	10	0	0	0
ae5cfe78ea8b9fcb259e771a990944d7	0	0	0	0	0	0	219	0	52	595	2113	101	0	0	0	0	0	420	0	0	0	93	88	520
566fa1ac481b10ea4cc2a78c8d2a8f19	0	0	0	0	0	0	0	0	0	0	0	0	0	0	0	0	0	0	0	0	0	0	0	0
b3475ee6069cdd69d26342a0c7cb9c8d	0	0	0	0	0	0	0	0	0	4	0	0	0	0	0	0	0	0	0	0	0	0	0	0
e0c6fb72f951c451564625153ab06d7e	87	72	58	0	0	0	59	0	34	87	71	71	0	0	0	0	0	151	258	0	170	14	147	0
7b429f83bb82fa35126888bde597e887	0	0	0	0	0	0	0	0	0	0	0	0	0	0	0	0	0	0	0	0	0	7	0	0
882c7104b6c7f0227b0d83484a24c464	0	0	0	0	0	0	0	0	0	0	0	0	0	0	0	0	0	0	0	0	67	0	0	0
fdf16c874a14334dcc807ffd4571a667	0	0	0	0	0	0	0	0	0	0	0	0	0	0	0	0	0	0	0	0	0	0	0	0
a5330007f7b9245875417ecb87eb2db0	24	0	0	0	0	27	0	0	0	0	0	0	0	0	0	0	155	0	0	0	0	0	0	0
d16cf5756446127a0261e059a6e88cbe	0	0	0	0	0	0	0	0	0	0	0	0	0	0	0	0	0	0	0	0	0	0	0	0
37d27b38583669b01318345c68104f1e	0	3	0	0	0	0	0	0	0	0	0	0	0	0	0	0	0	0	0	0	0	0	0	0
356fdceeb88b20bb0c9ff3c93590d7c3	135	102	116	0	0	0	0	38	0	30	31	24	28	0	140	0	61	0	0	0	24	0	119	0
cccf6dcadf9183cc7fe181880a1ac39d	0	0	0	0	0	75	0	0	0	0	0	0	0	0	0	0	0	0	0	0	0	0	0	0
a4a40c7f65f2195a3f04204b9797b585	0	0	0	0	0	0	0	0	0	0	26	0	0	0	0	0	0	0	0	0	0	0	0	0
68be74ad9539c96bdf61cce453b1a399	0	0	0	0	0	111	0	0	0	0	0	0	0	0	0	0	0	0	0	0	0	0	0	0
7132b8ef79032cd3e7b29a83b71a3800	0	0	0	0	0	0	0	0	0	62	59	32	0	0	0	0	0	240	0	0	0	34	63	24
3fdeb77e17943d1442cd51f682bf9997	0	0	0	0	0	0	0	0	0	0	0	0	0	0	0	0	0	0	104	0	96	0	0	0
92a685da745d91950ba32e47c586b779	0	0	0	0	0	0	36	0	0	0	0	0	0	0	0	0	0	0	0	0	0	0	0	0
8b5e5541e81859ed97bf0a2ff45002fb	23	12	0	0	0	0	0	0	0	0	0	0	0	0	0	0	0	0	0	0	0	0	0	0
e3c6d0e463b328edda8067f436527951	3445	3269	2858	733	1885	1135	5615	1157	1781	664	472	190	779	29	357	16	398	116	0	0	846	0	190	0
823ea2db6e38fea4626882986f152833	0	0	0	0	0	0	0	0	0	0	0	0	0	0	0	0	0	0	0	0	0	0	0	0
79fb463b03258f3b12cf7aee00e57200	0	0	0	0	0	0	0	0	0	0	0	0	0	0	0	0	0	0	0	0	0	0	43	0
f6e0ab02e532d090df6fba9a4566be25	0	0	0	0	0	0	0	0	0	0	0	0	0	0	0	0	0	0	0	0	0	0	0	0
7d7b0ab20b72f25a5f659d207e2fe00b	0	0	0	0	0	0	0	0	0	16	14	0	0	0	0	3	0	0	0	0	275	0	216	0
b210c74511d721549c6211d49b533a6a	0	0	0	0	0	0	0	0	0	0	0	13	86	0	0	0	22	0	0	0	0	0	92	0
168bd6a0865f0bfa5dfff15b7a923606	5	0	0	0	0	0	0	0	0	0	0	0	0	0	0	0	0	0	0	0	0	0	0	0
1bed61094e610a858d201784a6a5e112	0	0	0	0	0	0	0	0	0	0	0	0	0	0	0	0	0	0	12	0	0	0	0	0
6a8437e6d9d34cd3eeacd78a082680b3	0	0	0	0	0	0	0	0	0	0	0	0	0	0	0	0	0	0	0	0	0	0	0	0
572a7a4d7dbbaa4d6e62d1966a157087	0	0	0	0	0	0	0	0	0	0	0	0	0	0	0	0	0	0	0	0	0	0	6	0
030b98ef7e5c924905bb78a472612303	0	0	0	0	0	0	0	0	0	0	0	0	0	0	0	0	0	0	0	0	0	0	27	0
f46b7f240d5d435341703a45c8380f57	0	0	0	0	0	0	0	0	0	0	0	0	0	0	0	0	0	0	0	0	0	0	0	0
13c8174bc4f4a0ac72ddc42a6e3e1699	0	0	0	0	0	0	0	0	0	0	0	0	0	0	0	0	84	0	0	0	0	0	0	0
b914b6e62853e9409a7e7211ae040336	0	0	0	0	0	0	0	0	0	5	0	0	0	0	0	0	0	0	0	0	0	0	0	0
304c02e590f8747c4e01374dea798c3e	0	0	0	0	0	0	0	0	0	0	0	0	0	0	0	0	0	0	0	0	0	0	0	0
2da78f6ab7621396bbdd45f805fca38d	9	86	11	0	0	0	0	0	0	1209	956	491	123	0	0	0	220	0	216	0	94	0	131	0
6ff16a092eaa364fd0a0b9a9ef1adb75	0	0	0	0	0	0	0	0	0	0	0	0	0	0	0	0	0	0	0	0	0	0	8	0
0c1d0aa22f814678703f3cfe2f8c4dad	0	0	0	0	0	0	0	0	0	0	0	0	0	0	0	0	0	0	0	0	0	0	35	0
108972a238e23e54957267ee8b072179	6	0	0	0	0	0	0	0	0	0	0	0	0	0	0	0	0	0	0	0	0	0	0	0
9244707a91a63df5c71591847480e4f9	0	0	0	0	0	0	0	0	0	0	0	0	0	0	0	0	0	0	0	0	0	0	64	0
065d3f1dd0030276d7e1021f92c73dc8	0	0	0	0	0	0	0	30	0	0	0	0	0	0	0	0	0	0	0	0	0	0	0	0
fa7a800e66c2b5840700069e22cd1867	0	0	0	0	0	0	0	0	0	0	0	0	0	0	0	0	0	0	0	0	34	0	0	0
dbe6b4fdd52a76c72fdac71516f4d94a	0	0	0	0	0	0	0	0	0	0	0	0	0	0	0	0	0	0	0	0	0	0	0	0
56a25b1ab3d254df1fda4977309bc9a8	0	0	0	0	0	0	0	0	0	0	0	0	0	0	0	0	0	0	0	0	0	0	0	0
073c841f955d1127f7997bf69f6df50f	0	0	0	0	0	0	0	0	0	0	0	0	0	0	0	0	0	0	0	0	0	0	9	0
ccae352c887fb326552df412318cf5ad	0	0	0	0	0	0	0	0	0	0	0	0	0	0	0	0	0	0	0	0	0	0	0	0
3f13ffcefa7d1dfddfebf5365ed2d5e7	0	0	0	0	0	0	0	0	0	0	0	0	0	0	0	0	0	0	0	0	0	0	0	0
c96cb6fb0d0d0763e57c4c82c7e3b033	0	0	0	0	0	0	0	0	0	0	0	0	0	0	0	0	0	0	0	0	0	0	0	0
98fa45caf9889ff7abe8a2114ad8c616	0	0	0	0	0	0	0	0	0	0	0	0	0	0	0	0	0	0	0	0	0	0	45	0
20d652a3ebb4d290c7617856602af796	0	3	0	0	0	0	0	0	0	0	0	0	0	0	0	0	0	0	0	0	0	0	0	0
fcbab676f9de6f898ef17a1b10ecc0c5	0	0	0	0	0	0	0	0	0	0	16	0	0	0	0	0	0	0	0	0	0	0	160	25
e5c2cc5499d7b7ce62acc1501d1f4dfd	628	316	237	0	24	0	828	0	139	92	49	38	0	0	40	0	24	322	109	0	41	108	81	0
e626f076626e37fa5770c0b75d623aa9	0	14	0	0	0	0	0	0	0	0	0	0	0	0	0	0	0	0	0	0	0	0	0	0
a5b801d3c9670d19c73a1a93c56c47c4	0	0	0	0	0	0	0	0	131	10	9	0	0	0	0	0	0	0	0	0	0	0	0	0
800bfb1e89a3576671dbf9eefce1f1bb	0	0	0	0	0	0	0	0	0	0	0	0	0	0	0	0	0	0	0	0	0	0	0	0
66a5f4b67c48d4e4ea1a0df315e48994	0	0	0	0	0	0	0	0	0	0	5	10	0	0	0	0	0	0	0	0	0	0	0	0
df5ec9484755e0467fd682b4ca7a450f	0	0	0	0	0	0	0	0	0	0	0	0	0	0	0	0	0	0	0	0	29	0	0	0
f6e3d296fe1e6a7381fd88f9c59c2310	0	13	0	0	0	0	0	0	0	0	10	2	0	0	0	0	0	0	0	0	0	0	0	0
e7348a458bbf587fd4322eb3f543422a	90	0	21	0	0	0	0	0	0	0	0	0	0	0	0	0	0	0	0	0	0	0	0	6
b4d0bf020acfb4bfa926f93b4be0d03b	0	0	0	0	0	0	0	0	0	0	0	5	0	0	0	0	0	0	0	0	0	0	0	0
11e8fdd6850f60942c2a5a117d137c8b	258	363	88	0	0	0	0	0	0	242	81	105	0	10	0	0	0	0	0	0	0	0	0	0
6117c35c8a86ff7f2ef557ffe7e8eea3	0	0	0	0	0	0	0	0	0	0	0	0	0	0	0	0	0	0	0	0	0	0	0	0
3c2c0c8bff941c93892204ab83bdd190	0	0	0	0	0	0	0	0	0	88	48	26	202	0	141	0	310	51	18	0	356	0	244	5
7cc85a8155c539c6aad17eb2c1028e93	0	0	0	0	0	0	0	0	0	0	0	0	0	0	0	0	0	0	0	0	0	0	0	0
0ab67e990a64f835ad3fa37e050f2406	0	0	0	0	0	0	0	0	0	0	0	0	0	0	0	0	0	0	0	0	150	0	0	0
09f1e7b4c7daf08f540cb7546a1df9e8	0	0	0	0	0	0	0	0	0	0	0	0	0	0	0	25	0	0	0	0	0	0	0	0
7c9ae8d2841515d2feacb36d1a6d8635	51	0	0	0	0	0	0	0	0	30	0	34	0	0	0	0	0	0	0	0	0	0	0	0
e32c5e763aaa948465788c49fbabfaf5	272	121	212	149	0	68	898	273	215	1118	1283	397	190	30	0	0	490	1187	260	582	1560	94	2152	120
fc2b260f8fdc048253801aa9285b3ecf	0	0	0	0	0	0	0	0	0	0	64	0	0	0	0	0	0	0	0	0	124	0	0	0
4287461f320b3d180064e2a2ebf32a3e	0	0	0	0	0	0	0	0	0	0	0	0	0	0	0	0	0	0	0	0	0	0	0	0
5b3ddf05360e06997cb7f609018acd67	0	0	0	0	0	0	0	0	0	0	0	0	0	0	0	0	0	0	0	0	0	0	29	0
0c6a2d33a90b88aec6c212199c8c6ac5	0	7	5	0	0	0	0	0	0	0	0	0	0	0	0	0	0	0	0	0	0	0	0	0
c5517dea82d4f383284aafda5229b0c4	0	0	0	0	0	0	0	0	0	0	0	0	0	0	0	0	0	0	0	0	0	0	0	0
23408535224c5a4c032d83b77ea24235	0	0	0	0	0	0	0	0	0	0	0	0	0	0	0	0	0	0	0	0	0	0	0	0
0598f3d847ea3e94e75639cfd2a54a71	0	0	0	0	0	0	0	0	0	0	0	9	0	0	0	0	0	0	0	0	0	0	0	0
fad385516bc4ae5569a363bcaf126215	0	0	0	0	0	0	0	0	0	0	0	0	0	0	0	0	0	0	0	0	0	0	4	0
09bff705f1a2c046029b7f34d78658f8	0	0	0	0	0	0	0	0	0	0	0	0	0	0	0	0	0	0	0	0	0	0	0	0
d3b3e42b9285fe865e5ee7fa8a94b6e4	0	0	0	0	0	0	0	0	0	0	0	0	0	0	0	0	142	0	0	0	0	0	0	0
b7676db302f09fcaedb6e93e4a0edf2e	0	0	0	0	0	0	0	0	0	53	30	0	0	596	981	5004	0	1867	0	0	140	0	0	65
4cd7582bd0b2583c3915d3a297f1fae8	0	14	0	0	0	0	0	0	0	0	0	0	0	0	0	0	0	0	0	0	0	0	0	0
cebc2e3cc860a1e20cbc77e98c600f7b	0	0	0	0	0	0	0	0	0	11	17	0	0	0	36	0	0	0	16	0	0	0	15	0
51253619f3488f14c138fab3532185fd	0	0	0	0	0	0	0	0	0	11	0	0	0	0	0	0	0	0	0	0	0	0	0	0
48f5bb1ba0021f336d2f88c14dffc533	0	0	0	0	0	0	0	0	0	0	0	0	0	0	0	0	183	0	0	0	0	0	0	0
cc2690e575f02c82922460b7b1475a56	155	32	25	0	0	37	0	16	0	0	19	0	41	0	152	0	0	0	0	0	0	0	23	0
a382fad7856744bcbd28974cffd97880	0	0	0	0	0	0	0	0	0	0	0	0	0	0	0	0	0	0	0	0	0	12	0	0
0378bec9c46c807b8d65ea07134cf870	0	0	0	0	0	0	0	0	0	0	0	0	0	0	0	0	0	0	0	0	0	0	0	0
5f341d1ae1965b211340326eb6f7880f	9430	10570	4183	0	0	0	0	5	0	7708	8181	3977	0	0	0	0	0	0	0	0	0	0	0	0
bfb02ab3eb3f06dd51649882135e9660	70	51	20	0	0	0	0	0	0	62	59	50	0	0	0	0	0	0	0	0	0	0	0	0
112e6833f4dac8cb4923c6018dc1fa12	0	0	8	0	0	0	0	0	0	0	0	0	0	0	0	0	0	0	0	0	0	0	0	0
26a233ce2beecf1501ebfc817bd88ec9	0	0	0	0	0	0	0	0	0	0	0	0	0	0	0	0	0	0	0	0	0	0	9	0
17438b7cae53025a063a6cd5bc1afc48	8	0	0	0	0	0	0	0	0	0	7	0	0	0	0	0	0	0	0	0	22	0	0	0
c55fa63cc8f1ab6990c0c37fe13bca83	0	0	0	0	0	0	0	0	0	0	0	0	0	0	0	0	0	0	0	0	0	0	0	0
8af5876046c83b6e373d52a8c4a4930d	29	30	0	0	0	0	0	0	0	0	0	0	0	0	0	0	0	0	0	0	0	0	0	0
d7240fa94a32c05ae6146823e12ef762	286	164	140	0	0	0	0	0	0	0	0	0	0	0	0	0	0	0	0	0	0	0	0	0
14b3bb88055e9613b10503362e7a3162	0	20	0	0	0	0	0	0	0	0	0	0	0	0	0	0	0	0	0	0	0	0	0	0
02e88964b2998f8c47588f8ae9dfeeb3	0	0	6	0	0	134	0	0	0	0	5	0	81	0	0	0	0	0	0	0	54	0	0	0
20e17a5151951492fe49d6163cdb21a5	0	0	0	0	0	0	0	0	0	0	0	0	0	0	0	0	0	0	0	0	0	0	0	0
9f848e418486e532793b686a64510b24	0	0	0	0	0	0	0	0	0	0	0	0	0	0	0	0	0	0	0	0	0	0	22	0
a3e9d7a9d9574daa772a84f8723672b8	0	0	0	0	0	0	0	0	0	0	0	0	0	0	0	0	0	0	0	0	0	0	0	0
312c235090c513442d30eaa34857f7be	0	0	0	0	0	0	0	0	0	0	0	0	0	0	0	0	0	56	0	0	0	0	0	0
238b4faa00f28523352a0820a03ca25d	0	9	0	0	0	0	0	0	0	0	0	0	0	0	0	0	0	0	0	0	0	0	0	0
ee0190a69ada8356fdef49f5a9004e70	0	0	0	0	0	0	0	0	0	0	8	0	0	0	0	0	0	0	0	0	0	0	0	0
98aa441303aa59b83780b5f13a6bc13c	0	0	0	0	0	0	0	0	0	0	0	0	0	0	0	0	0	0	0	0	20	0	0	0
5b061cf4c9ae23973a8505e937f0691d	0	0	0	0	0	0	0	0	0	0	0	0	0	0	0	0	0	0	0	0	0	0	26	0
ab89782de748fae37595efcb3fae3aad	0	0	0	0	0	0	0	0	0	0	0	0	0	0	0	0	0	0	0	0	0	0	0	0
670e4839013a468a6f79884773cc2b90	0	0	0	0	0	0	0	0	0	0	0	0	0	0	0	0	0	15	0	0	0	0	13	0
f2ed277fbe7c37e86a1fcff89460a90a	0	0	0	0	0	0	0	0	0	0	0	0	0	0	0	0	0	0	0	0	21	0	0	0
65190ee9623dbdf06dfef3c9c2cc8bdc	0	0	0	0	0	75	0	0	0	0	0	0	0	0	0	0	0	0	0	0	0	0	0	0
cffa5c500d068e00af3639e701429296	0	0	0	0	0	0	0	0	0	0	0	0	0	0	54	0	0	0	0	0	45	0	0	0
27d1530a49b3815b4ba2b5c3af0e6b81	0	0	0	0	0	0	0	0	0	0	0	0	0	0	0	0	0	0	0	0	0	0	0	0
bef2d7e1a2de8059098b430814143585	0	0	0	0	0	0	0	0	0	0	0	0	0	0	0	0	0	0	0	0	106	0	30	0
f60da86a8bc3e65a47def0dffe36d959	0	0	0	0	0	0	0	0	0	0	0	0	0	0	0	0	0	0	0	0	0	0	0	0
4e298c91567d002efc02d8f2e867a022	0	0	0	0	0	0	0	0	0	0	0	0	0	0	0	0	0	0	11	0	0	0	2	0
66f73da8ea94d620dd4cc7c8a5b6e1ff	22	0	0	0	0	0	0	0	0	15	0	0	0	0	0	0	0	0	0	0	0	0	0	0
3b2147c495a71cbf266a0965d4c7650c	0	0	0	0	0	0	0	0	0	0	0	0	0	0	0	0	0	74	0	0	0	0	0	0
f5460fdf34910ee5fa7e698d779664f3	0	0	0	0	0	0	0	0	0	0	0	0	0	0	88	0	0	0	0	0	0	0	0	0
f26c3fb7d9bd3b7026964d828789beca	90	0	0	0	0	0	0	0	0	142	64	0	0	0	0	0	0	0	0	0	0	0	17	0
ba7a38871393cb8f876b0e2faa8b904f	0	0	0	0	0	0	0	0	0	30	79	0	0	0	0	0	0	0	0	0	0	0	0	0
cf9c5f6b16528ac2c750be181cd70857	256	521	1200	0	0	29	0	108	0	250	123	89	2118	7	1735	0	734	0	0	0	1635	0	853	15
0279ede5ef8976fbeba14ae9a9179fa2	0	0	0	0	0	0	0	0	0	10256	6026	3348	276	434	579	636	259	2078	0	0	60	149	98	34
178d09a1ffbe30c1bba4f7847b4218cf	22	52	14	0	0	9	0	0	0	57	20	18	0	0	17	0	0	0	72	0	0	0	60	0
f75d2d288263468f9c227af80fb9ae93	0	0	0	0	0	0	0	0	0	22	47	17	0	0	0	0	0	0	0	0	0	0	0	6
bb69831fa559d8371cd667e845c74b25	0	0	0	0	0	0	0	0	0	0	0	0	0	0	0	0	0	0	0	0	0	0	0	0
a4863e4727002b8c2ca006f777adb9b1	0	0	0	0	0	0	0	0	0	0	0	0	361	0	96	0	0	0	217	0	84	0	0	0
b8c8ba2e1fa7b29753293a7b799c8021	0	0	0	0	0	0	0	0	0	0	0	0	0	0	0	0	0	0	0	0	0	0	0	0
7a095ab45d84c81863cef803708d6b1d	0	0	0	0	0	0	0	0	0	0	0	0	0	0	0	0	0	0	0	0	0	0	0	0
6c873c06acd7efc3c21cfb7b8a2270a1	319	293	332	1341	0	108	0	149	31	198	81	35	1109	0	247	0	331	5	1356	0	222	0	150	0
d755e372be7f2f33cb093686ff5c8b5b	0	17	26	0	0	0	0	0	0	0	16	0	0	0	0	0	0	0	0	0	10	0	0	0
9eb77abd888eb4d47349617555e61309	0	0	0	0	0	0	0	0	0	0	0	0	0	0	0	0	0	0	0	0	0	0	0	0
675f8f59b14d4c18360f850ab7258a12	0	0	8	95	23	81	0	138	0	0	0	0	1352	0	78	0	0	0	8	0	94	0	0	0
188a148fa20a3350d0874dfcde1f7cae	4658	3115	2066	1090	0	2220	15	1450	0	2121	1928	1299	4785	11	994	0	5907	37	274	0	1644	0	919	9
6ac87b2125f3b53e6b4ba5abeb9fdefc	0	0	0	0	0	0	0	0	0	0	0	0	0	0	0	0	106	0	0	0	0	0	0	0
51f817ded9d764201bd7e5ee512395de	7	0	0	0	0	0	0	0	0	0	0	0	0	0	0	0	0	0	0	0	0	0	0	0
004b4b1e4d6a51f00f0516cbe956cb6b	0	0	0	0	0	0	0	0	0	1058	506	444	3670	0	1892	0	1440	0	426	0	484	0	155	0
a6df323109c9d9661947956a6586d791	0	0	0	0	0	0	0	0	0	0	0	0	0	0	0	0	0	0	0	0	0	0	0	0
f9865d5f334f944b9267ca9925a6a2e2	23	21	0	0	0	0	0	0	0	0	0	0	0	0	0	0	0	0	0	0	0	0	0	0
0754427bd10205ee07a1de9949021d33	0	0	0	0	0	0	0	0	0	94	117	45	0	0	0	0	0	0	0	0	49	0	83	0
f07cea8742a954c6cfdb446840dea56c	0	0	0	0	0	0	0	0	0	7	13	0	2004	0	135	0	375	0	0	0	0	0	0	0
cecab5500037abac4b7ee4fe92be7ca3	0	0	0	0	0	0	0	0	0	27	32	0	0	0	0	0	0	0	0	0	0	0	0	0
a872bfebe26382f58b85e43f1cb195e9	0	0	0	0	0	0	0	0	0	0	0	0	0	0	0	0	0	0	0	0	0	0	0	0
8b204d8e7030ae94052e2500f0104763	0	0	0	0	0	0	0	0	0	0	0	0	0	0	0	0	0	0	0	0	0	0	0	0
b4c512c42a9ffb564fb88b49ad41e39e	0	0	25	0	0	0	0	37	0	0	0	0	0	0	0	0	143	0	0	0	0	0	18	0
7fd475901752618023df911cde43e023	16	0	0	0	0	0	0	0	0	0	0	0	0	0	0	0	0	0	0	0	0	0	0	0
195e925a24aaf5b0ebc7f6cb831285cd	0	0	0	0	0	0	0	0	0	0	0	0	0	0	0	0	0	0	0	0	0	0	0	0
ecb7648c7cba33f3d41b8fb8ce74162d	0	0	0	0	0	0	0	0	0	0	0	0	0	0	21	0	0	0	0	0	0	0	14	0
f75979e47c5d01957d4280c75f22c26b	1081	629	457	385	14	17	463	12	50	109	95	84	0	0	66	0	155	0	49	0	0	0	0	0
1e83de37792673ae62949216bc77bd86	0	0	0	0	0	36	0	0	0	0	0	0	0	0	0	0	172	0	0	0	0	0	0	0
4b1adeb1d8885407a7346e815eddbd10	0	0	0	0	0	0	0	112	0	0	0	0	0	0	0	0	0	0	0	0	0	0	0	0
a5b5e9cf7b09012ae845ea5f95d1feea	156	113	77	5	0	0	0	16	0	40	0	0	0	0	5	0	0	0	0	0	7	0	43	0
0e9283e2a5c4e16d01cd33bc0203444b	0	0	0	0	0	0	0	0	0	0	0	0	0	0	0	0	0	0	0	0	0	0	26	0
3f7b3bcb84b33a5aa217385d3e7644e0	0	0	0	0	0	0	0	0	0	0	0	0	0	0	0	0	0	0	0	0	0	0	0	0
db490249ec50876a017ae3e5e78a7b5c	0	0	0	0	0	0	0	0	0	0	0	0	0	0	0	0	0	0	0	0	0	0	11	0
ea0624cd937f2e824d5d84df82ce24ea	3891	4729	2610	0	0	48	0	0	0	1068	212	259	0	0	0	0	0	0	0	0	0	0	0	0
c8c68cb558f9018f51834194a9fba1ee	0	0	0	0	0	0	0	0	0	0	0	0	0	0	0	0	0	0	0	0	0	0	0	7
6a0b91e45f5d0908036c0966e1e8d8d3	0	0	0	0	0	0	0	0	0	0	0	0	0	0	0	0	0	0	0	0	0	0	0	0
ed5b08509395217ebdff99518bdb5897	0	0	0	0	0	0	0	0	0	0	0	0	0	0	0	0	0	0	0	0	0	0	52	0
9ba0e5d17ee23c38cd3b958fdd7efd7c	0	0	0	0	0	0	0	0	0	0	0	0	0	0	0	0	0	0	0	0	0	0	0	0
063c95366e4237ed4f75a4d707a98ab3	0	0	0	0	0	0	0	0	0	0	0	0	0	8	0	0	0	0	0	0	0	0	0	0
19fb77b71926bfa05894effb7c09496f	0	0	0	0	0	0	0	0	0	0	0	0	0	0	0	0	0	0	0	0	0	0	35	0
fd7c4234e4575021f53ac3251fab6445	0	0	0	0	0	0	0	0	0	0	0	0	0	0	75	0	0	0	0	0	20	0	23	0
48bc0e7c21b625d7e7cfdbbb40a3fcc0	0	0	0	0	0	0	0	0	0	0	0	0	0	0	0	0	0	0	0	0	0	0	0	0
d453f0a60bc761517a428112b5667a06	9	0	0	0	0	0	0	0	0	0	0	0	0	0	0	0	0	0	0	0	0	0	0	0
132697a0a379808bd67df32230fedfe8	0	0	0	0	0	0	0	0	0	0	14	11	0	0	0	0	0	0	0	0	0	0	0	0
bdf413072bc3be7e813517a43412ed76	0	0	0	0	0	0	0	0	0	0	0	0	0	0	0	0	0	0	0	0	0	0	0	0
dee4c98d91c7d37dd45ebbe5295b865c	0	0	0	0	0	0	0	0	0	0	0	0	0	0	0	0	0	0	0	0	46	10	0	46
8b621b5ca8146e9b622aa07f6967fa29	0	10	0	1773	0	0	0	0	0	0	0	0	0	0	740	0	0	0	0	0	0	0	0	0
937a9f94cd47a8808e75e87c86c7b6b0	0	0	0	0	0	0	0	0	0	0	0	0	0	0	0	0	0	0	0	0	0	0	0	0
7a3dfa90ddd27d2c008ac8928674d5ee	0	0	4	0	0	0	0	0	0	0	0	0	0	0	0	0	0	0	0	0	0	0	0	0
48e16e02795f350f01f4298500c5d5d0	0	0	0	0	0	0	0	0	0	0	0	6	0	0	0	0	0	0	0	0	0	0	0	0
dd69aa9b9b4793b7e416e9886780ad54	0	0	0	0	0	0	0	0	0	0	0	0	0	0	0	0	0	0	0	0	0	0	48	0
b9a61b224df02457a75165963b3308b1	0	0	0	0	0	0	0	0	0	0	0	0	0	0	0	0	89	0	0	0	0	0	0	0
b0db7026eda9734776238c4de98bcee3	0	0	0	0	0	0	0	0	0	0	0	0	0	0	0	0	0	0	0	0	0	5	13	0
c80f7ac8070994f7512af509b4ce0e25	0	0	0	0	0	0	0	0	0	0	0	0	0	0	0	0	110	0	0	0	0	0	0	0
8dc7e9b1e3d96d059246cbca8b093872	0	0	0	0	0	0	0	0	0	0	0	0	0	0	0	0	0	0	0	0	0	0	0	0
1844736cf8970e565c1190ed5ceddf3c	0	0	0	0	0	0	0	0	0	0	12	7	0	0	0	0	0	0	0	0	0	0	0	0
a079713a2474f462f354b973a1268274	0	0	0	54	0	0	0	0	0	0	0	0	0	0	0	0	0	0	0	0	0	0	0	0
72378d5f1949d148e66ab871350874a2	0	0	0	0	0	0	0	0	0	12	8	0	0	0	0	0	0	0	0	0	0	0	0	0
37a113a0510feb90a4ec4b6d6d74d270	0	0	0	0	0	0	0	0	0	0	0	0	0	0	0	0	0	143	0	0	0	0	0	0
db14d40f0795dfd2488bd8a4b6e5fee0	0	0	0	0	0	0	0	0	0	0	0	0	0	0	0	0	0	0	0	0	0	0	0	0
b2d7b5395edb1f9ed0ad06d955c5ad67	0	0	0	0	0	0	0	0	0	0	0	0	0	0	0	0	0	0	0	0	0	0	14	0
4461e7f91b65cda3c9080557791aa929	0	0	0	0	0	0	0	0	0	15	23	0	0	0	0	0	0	0	0	0	36	0	0	0
d0c7f91ccc84073da375bf1832a5d91b	0	0	0	0	0	0	0	0	0	0	0	0	0	0	0	0	0	0	0	0	0	0	62	28
9d7fd420bcbad4736296b811a1c4443a	0	0	0	0	0	12	0	0	0	0	0	0	0	0	0	0	68	0	0	0	0	0	117	5
949187abfe16e70b41223c417e9a1ff7	0	0	0	0	0	0	0	0	0	45	0	0	0	0	0	0	0	0	0	0	0	0	0	0
7ccca954322d826cabcdb0e41fa5d0ce	673	1397	692	0	0	126	0	0	0	102	106	44	1773	0	2276	0	0	0	0	0	137	0	45	0
554013c0c89b9cc572991c9751439da1	0	0	0	0	0	0	0	0	0	0	0	0	0	0	0	0	35	0	0	0	0	0	0	0
03842c19e6ffe124b5441ae2e6d2d275	0	0	0	0	0	0	0	0	0	0	0	0	0	0	0	0	0	0	15	0	0	0	0	0
542b9fd28fbc894276422439bad0e7b5	179	77	67	515	0	337	0	158	0	83	65	63	885	0	805	0	894	29	855	0	415	0	272	0
3dce3e6758a93df798bd0af062723f43	0	0	0	0	0	0	0	0	0	0	0	0	0	0	0	0	0	0	0	0	44	0	0	0
1c9d96e72adfafb10343f0ebb3429796	0	0	0	0	0	0	0	0	0	0	0	0	0	0	0	0	0	0	0	0	0	0	0	0
69eae0d3e8c4a2f949ff742bb99ba2be	0	0	0	0	0	0	0	0	0	0	0	0	0	0	0	0	0	0	0	0	64	0	0	0
e154b5650093c032186dbd387e3fab19	0	0	0	0	0	0	0	0	0	0	0	0	0	0	0	0	0	0	19	0	0	0	0	0
3e426f39685e8354e601139bb3666049	3651	3623	877	198	0	0	0	18	0	711	311	282	47	0	0	0	0	0	0	0	77	0	0	0
b5b747914e611b9879de578d08872573	0	0	0	0	0	0	0	0	0	0	0	0	0	0	0	0	0	0	0	0	0	0	0	0
713407bd97466f8f126831bc2549a8d4	0	0	0	0	0	0	0	0	0	0	0	0	0	0	0	0	0	0	0	0	0	0	0	0
d5c8fdd66e46eb3b28818f6b34e2e2fd	0	0	0	0	0	0	0	0	0	0	0	0	0	0	0	0	0	0	0	0	0	0	2	0
462115aa17427df7a3be14951cffa463	0	8	0	0	0	0	0	0	0	0	0	0	0	0	0	0	0	0	0	0	0	0	0	0
2afd003bc970347783bf1240ee0028f5	0	0	0	0	0	0	0	0	0	0	0	0	0	0	0	0	0	0	0	0	0	0	0	0
6dc8d712a6645d3517b1ec8997dbd0d4	300	109	54	46	0	356	0	262	0	952	892	255	1481	0	174	0	180	0	727	0	715	0	906	0
22d5d563bfcc3266e899a7b20f6b7269	0	0	0	0	0	0	0	0	0	469	196	344	289	0	0	0	0	0	0	0	137	0	0	0
92aa253f3fb59d7852dbcdc7d7f9e00e	45	0	0	0	0	0	0	0	0	21	18	0	0	0	36	0	0	0	0	0	0	0	29	0
4865a8d8d5093f327f5f9558ef36745f	146	32	13	26	0	0	0	0	0	119	43	36	146	0	32	0	1049	39	0	0	223	42	184	11
46734e24370d71eb9ba9aed3b4369c61	0	0	0	0	0	0	0	0	0	0	0	0	0	0	0	0	0	0	0	0	0	0	0	0
2f7d1a41507d514ea95fc6f1cfed35cb	0	0	0	0	0	0	0	0	0	10	0	0	0	0	0	0	0	0	0	0	0	0	0	0
d62ae358d66c70038ad56544cb5844f0	0	0	0	0	0	0	0	0	0	0	0	0	0	0	0	0	0	0	0	0	0	0	0	0
3be6de5a68f91b065656af6d88033f29	0	0	0	0	0	0	0	0	0	73	57	90	0	0	0	0	0	0	0	0	0	0	5	0
ed05ea7558788800e69fe055e2875707	0	0	0	0	0	0	0	0	0	0	0	0	0	0	0	0	0	0	0	0	0	0	24	0
6c6249020d971dbcda9a576e46dd9556	0	0	0	0	0	0	0	0	0	18	19	14	0	0	0	0	0	0	0	0	0	0	0	23
d0ff74db14933abb5ae58e095dbf5c4a	0	0	0	0	0	0	0	0	0	0	0	0	0	0	0	0	0	0	0	0	0	0	0	0
16579033c2af291e8e606d5c127bb866	0	0	0	0	0	0	0	0	0	0	0	0	0	0	0	0	0	0	0	0	0	0	6	0
0e734d8faaf9626b657ce8d133d80751	0	0	0	0	0	0	0	0	0	0	0	8	0	0	0	0	0	0	0	0	0	0	0	0
8a0e43636e861e93ca8bb922382d2c85	76	0	0	0	0	30	54	0	0	0	49	0	0	0	0	0	29	0	0	0	40	0	63	0
90d3e59479f844cd2f233856b088859f	0	13	0	0	0	0	0	0	0	7	0	0	0	0	0	11	0	0	0	0	101	0	48	19
866243bff65944bfccd0104ada36e5af	4	0	0	0	0	0	0	0	0	0	0	0	0	0	0	0	0	0	0	0	0	0	0	0
c3fe857c510ccc34f8d1290a6d744e61	0	0	0	0	0	0	0	0	0	0	0	0	0	0	0	0	0	0	0	0	0	0	0	0
a8625bb4f3b54726e2e0b4f62073374e	0	0	2	0	0	0	0	0	0	0	0	8	0	0	0	0	0	0	0	0	0	0	0	0
1ca953323e3e9eb93f1ec1ad41db5e08	0	0	0	0	0	0	0	0	0	0	0	0	0	0	0	0	0	0	0	0	0	0	0	0
daa0fad011754213fca3f80239dd06a7	0	0	0	0	0	0	0	0	0	0	0	0	0	0	0	0	0	0	0	0	0	0	0	0
2771a4929cfe4222db8b850f06d74795	0	0	0	0	0	0	0	0	0	0	0	0	0	0	0	0	0	0	0	0	0	0	0	0
3739fc1a84a548dead00103e52cf2022	0	0	0	0	0	0	0	0	0	0	0	0	0	0	0	0	0	0	0	0	0	0	0	0
dcd10a9b15d3cd3bd80a11d015650a0b	58	43	28	0	0	0	0	0	0	51	44	37	27	0	0	0	0	0	0	0	0	0	0	0
1d1eebc0d7fdf639936eb1f4376c7c8b	0	0	0	0	0	0	0	0	0	0	0	0	0	0	0	0	0	0	0	0	0	0	0	0
c57887525447bfc06236b786c704e84a	0	0	0	0	0	0	0	0	8	0	0	0	0	0	0	0	0	0	0	0	0	0	0	0
7179607c8627e6313c6fea9f05087a26	0	0	0	0	0	0	0	0	0	0	0	0	0	0	0	0	0	0	0	0	0	0	0	0
0b71ac1c10ecbd9dff797402717460bf	0	0	0	0	0	0	0	0	0	0	0	0	0	0	0	0	0	0	0	0	0	0	0	0
f908417bc88372683998c56a6cc9c174	263	0	56	0	0	0	211	0	33	138	80	37	0	0	0	0	0	0	0	0	0	0	62	32
bbce1760ad7387ac24c5a42f26ab23b7	0	0	0	0	0	0	0	6	0	0	0	0	0	0	0	0	0	0	0	0	0	0	0	0
6bf4b61ae8046e69fa2294f160b1bed8	8	0	0	0	0	0	0	0	0	39464	29536	22911	0	361	0	131	0	0	0	0	5654	95402	3627	33200
453f802893f061fd182f5f37f9cd96ea	0	0	0	0	0	21	0	0	0	0	0	0	0	0	0	0	0	0	0	0	0	0	0	0
7e7b6aa853b8def0fac9b4303ddbb5e8	0	0	0	0	0	0	0	0	0	10	0	0	0	0	0	0	54	0	0	0	0	0	12	0
70dfe6eda41c0fbc77781c80323e8eb2	52	97	0	0	0	0	0	0	0	575	1119	459	4573	0	253	0	2602	0	437	0	913	0	614	0
a28a823fe7f8affcbaee6967460e950d	7	0	0	0	0	19	0	77	0	0	0	0	0	0	0	0	0	0	0	0	0	0	0	0
d65c45f29c2e6fb0866f553f5657fc3a	0	0	4	0	0	0	0	0	0	52	29	25	0	0	0	0	0	0	0	0	0	0	31	0
0c7cc9f37394842b64edf8cae674e350	0	0	0	0	0	0	0	0	0	0	0	0	46	0	0	0	0	0	0	0	0	0	0	0
ea422048c82b7cc033d071c67f90c351	0	0	0	0	0	0	0	0	0	0	0	0	0	0	0	0	0	0	0	0	0	0	29	0
b557af0fce3edf0a7c505a4bb30c43d3	30	7	10	0	0	0	0	0	0	54	34	0	0	0	0	0	0	0	0	0	0	0	0	0
8792ffe59c817b299d1c64824e9c0a33	0	3	0	0	0	0	0	0	0	0	0	0	0	0	0	0	0	0	0	0	0	0	0	0
f8f07e73d1ad1145c5b3e8269aca65fe	122	39	111	71	0	146	0	0	29	0	0	0	77	0	0	0	80	0	0	0	0	0	83	0
f5e74452574c48bc40806ec84b0b6b21	0	0	0	0	0	0	0	0	0	0	0	36	0	0	0	0	0	0	0	0	0	0	0	0
c1bf3205c728d1fbde5762a5d1c7d187	80	0	0	0	0	0	0	0	0	78	0	89	0	0	0	0	0	0	0	0	0	0	0	0
aced359121caea7074a305ec9200fc98	0	6	0	0	0	0	0	0	0	0	0	0	0	0	0	0	28	0	0	0	0	0	0	0
53d6374d4f0d965a5446e4dad6d68430	95	26	27	0	0	42	0	90	0	0	0	0	0	0	0	0	0	0	0	0	0	0	0	0
35a26bb86aa2548a5ee2d8b39255e61d	0	0	0	0	0	0	0	0	0	0	0	0	0	0	0	0	0	0	0	0	0	0	0	0
fd72d7ba44c8a6de1519c456657a6222	0	0	0	0	0	0	0	0	0	0	0	0	0	0	0	0	0	0	0	0	0	0	24	0
6390af27cc70b53f096ec61ef46aa0f7	0	0	0	0	0	0	0	0	0	0	0	16	0	0	0	0	0	0	70	0	0	0	0	0
72fab5dbb3181c65f0d85f3f9f3b4db0	0	0	0	0	0	0	0	0	0	0	0	0	0	0	0	0	0	0	0	0	0	0	8	0
80c2051605e9c8f78f26b406f7ab2270	0	0	0	0	0	0	0	0	0	0	0	0	0	0	0	0	0	0	0	0	0	0	0	0
0465cfd4ff24aee41a4274c3aead1b80	0	0	0	0	0	0	0	0	0	17	0	0	0	0	0	0	0	0	0	0	0	0	0	0
b1a1889184ebc344fda6fbe15b653396	0	0	0	0	0	0	0	0	0	0	9	0	0	0	0	0	0	0	0	0	0	0	0	0
7af6f8b5a892dc04d2d3847f8b5d8c5f	0	0	0	0	0	0	0	0	0	0	0	0	0	0	0	0	0	0	0	0	0	0	0	0
63a875aeca9bd07d020b36a3082d5dcc	0	0	7	0	0	0	0	0	0	0	0	0	0	0	0	0	0	0	0	0	0	0	0	0
7be81f7e343040037b4650e5192660af	0	0	0	0	0	0	79	0	0	1601	2329	225	0	77	0	0	0	1137	0	0	743	58	1217	1731
6a2caaeaaa63c1a47c29cb324e07baae	92	99	65	0	0	0	0	0	0	71	94	49	864	0	148	0	0	0	0	0	0	0	31	0
446cabed54657754fcf4e8a42314b678	0	0	0	0	0	72	0	0	0	0	0	0	0	0	0	0	40	0	0	0	0	0	19	0
9f2c3399a53cbb529532a9db9b381e5c	350	302	248	28	0	883	0	737	0	0	12	0	0	0	37	0	50	0	0	0	30	0	17	0
633155ab86885fc8ddd3c3b5ac68d891	6	0	0	0	0	0	0	0	0	0	0	0	0	0	0	0	0	0	0	0	0	0	0	0
12fb71a628b3a089bd89420cb58e42bb	0	0	0	0	0	0	0	0	0	0	0	0	0	0	0	0	0	0	0	0	0	0	0	0
0303cd506c92d4199a121d8cc0b99cf4	0	0	0	0	0	0	0	0	0	0	0	0	0	0	0	0	0	0	0	0	0	0	0	0
43a604b3498c8dc551cd3869122b29b0	38	0	0	0	22	0	11	0	0	13	0	0	0	0	0	0	125	0	0	0	0	0	53	0
6c6fb35f8f85a3b45be893ca16f64de9	382	178	38	0	0	287	0	83	0	0	0	0	0	0	0	0	0	0	0	0	0	0	0	0
f0f904af2294e202a06f676ac2881526	0	0	0	0	0	0	0	0	0	0	9	0	0	0	0	0	0	0	0	0	0	0	0	0
8aa95c67aeeca2638042b65e36b14228	218	94	65	15	0	506	23	13	0	0	13	0	0	0	0	0	22	0	0	0	41	0	0	0
e68c43001b1e69420c09d3fd41f3c321	0	0	0	0	0	0	0	0	0	0	0	0	0	0	0	0	0	0	0	0	0	0	0	0
4ffa11328acf65bf4b9c4094f306a1a7	0	0	0	0	0	0	0	0	0	0	0	0	0	0	0	0	0	0	0	0	0	0	43	0
0df6ce564eeddbcb9867de5bd9dabd96	0	0	0	0	0	0	0	0	0	0	0	0	0	0	0	0	0	0	0	0	0	0	0	0
e8cbf772289c43c12339e05ba7e7ead5	0	0	0	0	0	0	0	0	0	0	12	0	0	0	0	0	131	0	25	0	14	0	99	0
ae87cc660dbe2f934eb791667daa4472	0	0	0	0	0	0	0	0	0	0	0	0	0	0	0	0	0	0	0	0	0	0	25	0
110a3cf823a8dbee061342bbcf3f854a	0	0	0	0	0	0	0	0	0	48	0	13	0	63	0	0	0	14	20	0	108	0	38	0
d9e6c85c9981d8c2f56ee4d15eaeaefc	0	16	0	0	0	0	78	0	65	166	392	118	0	0	0	0	0	0	0	0	99	156	81	43
2710c77b76af53a6fa64f4d4a3da6b4b	30	16	11	0	0	0	0	48	0	12	15	0	142	0	123	0	0	0	62	0	104	0	14	0
8d5858dbd0e7385c9a6ec35450ed1d9b	0	0	0	0	0	0	0	0	0	0	0	0	0	0	0	0	0	0	0	0	0	0	8	0
5c7b7ba47fa7853dbe642885eb0d0980	0	0	0	0	0	0	168	0	11	0	38	0	0	0	0	0	0	0	0	0	0	0	0	0
c40fca15f2f38cabc4f783d0ea3e3fef	215	161	55	45	0	288	0	147	0	613	483	285	2112	0	444	0	1360	28	309	0	97	0	697	0
8dd10b0f7ce2b9632613e1b2ca3563f8	60	89	33	94	0	0	460	0	111	186	37	38	0	0	0	0	78	65	0	0	0	0	77	0
eeba717caeb4eedebfd4062ef0565af7	0	0	0	0	0	0	0	0	0	0	0	0	0	0	0	0	23	0	0	0	0	11	9	0
67cf8dc9a6775509ad362d44dcc641fa	22	0	0	0	0	0	0	0	0	0	0	0	0	0	0	0	0	0	0	0	0	0	0	0
a81c12d3b8ce0caaa304af93e1e1ab11	0	0	0	0	0	0	0	0	0	0	0	0	0	0	0	0	0	0	0	0	0	0	0	0
d4217280a3a4c3f184cb72b7e4eeffde	9	0	0	0	0	0	0	0	0	0	0	0	0	0	0	0	0	0	0	0	0	0	0	0
e5ec84671c7ba9aa97593ed45285b6df	0	0	0	0	0	0	0	0	0	10	0	5	0	0	0	0	0	0	0	0	0	0	0	0
61b7f3f0ce8bde95dac76756b31e3557	0	0	0	0	0	0	0	0	0	4	8	0	0	0	0	0	0	0	0	0	0	0	0	0
7d73ad368d75daf7ede102881350cbbd	76562	59228	25938	33364	291	31433	2275	28878	1062	11153	12335	8171	30237	0	6158	0	57607	1726	10913	22	11618	23	12228	33
a70e457adae05248eb920f6e1b461ecb	26	13	19	0	0	0	19	0	72	184	469	22	0	0	26	0	0	0	95	0	101	0	363	9
f05768609da39233f1d7667355e5e91d	0	0	0	0	0	0	11	0	0	0	0	0	0	0	0	0	0	0	0	0	0	0	0	0
609fe735fcc5c921d38cc17d7d40eee5	0	0	0	0	0	0	0	0	0	0	0	0	0	0	0	0	0	0	0	0	0	0	0	0
027a2356364d318d664ce968acaf8ea0	0	0	0	0	0	0	0	0	0	0	0	0	0	0	0	0	0	0	0	0	0	5	0	0
2077239b077bb3e72f1bf40a3575c77a	0	0	0	0	0	0	0	0	0	0	0	0	0	0	0	0	0	0	0	0	0	0	0	0
8d24b1f29645cb2dbafef750d4faaee2	0	0	0	0	0	0	0	0	0	0	20	0	0	0	0	0	0	0	0	0	0	0	18	0
507c947380253bdc4bf9c9d8479694d2	0	0	0	0	0	0	0	0	0	0	0	0	0	0	0	0	0	0	0	0	0	0	0	0
423c38bd117fca4529ac6d2d9279a469	0	0	0	0	0	0	0	0	0	0	0	0	0	0	0	0	0	0	0	0	0	0	0	0
8c556221aba706ab81a36b364892db7b	0	0	0	0	0	0	0	0	0	0	0	0	0	0	0	0	0	0	0	0	0	0	0	0
155f33ce828dc4c9434c82bad104a8fe	0	0	0	0	0	0	0	0	0	0	0	0	0	0	0	0	0	0	0	0	0	0	0	0
1e395803918683c5018bd167883dfee5	0	0	0	0	0	0	0	83	0	0	116	44	0	0	0	0	0	0	0	0	180	0	255	0
e60988b6bcb0c4a2507790c1d0f827d9	68	46	51	55	0	47	0	0	0	60	0	24	95	0	0	0	452	0	0	0	187	0	69	0
2b70c44a94d769a19c5f2414a9aefc85	0	0	0	0	0	0	0	0	0	0	22	0	0	0	0	0	0	0	0	0	0	0	0	0
a4220c5e8737f7686f1d154a094ee0af	1410	932	176	0	0	0	0	0	0	155	45	53	0	0	0	0	0	0	0	0	0	0	0	0
a0ac9950a3521cf8e40f9784cce2f736	164	0	92	0	0	0	56	0	0	307	763	63	0	0	0	0	0	41	0	0	0	0	35	17
cecd6b710da4d4d79a2ee334a1099d51	0	0	0	0	0	0	53	0	0	0	0	0	0	0	0	0	0	0	0	0	0	0	0	0
58bf07f043e53459ebcc8f8f6391bb37	65	48	29	0	31	0	23	0	33	0	0	0	0	0	0	0	0	0	0	0	0	0	0	0
6f29fb914cd5f08a1e6a862689c1ad9b	0	0	0	0	0	0	0	0	0	0	0	0	0	0	0	0	0	0	0	0	0	0	8	0
1abdfdef1416742e2c5b1707b9619bd9	0	0	0	0	0	0	0	0	0	0	0	0	0	0	0	0	0	0	0	0	0	0	0	0
3b5638287fa304494b5989ef7b7543f8	0	0	0	0	0	0	0	0	0	0	0	0	0	0	0	0	0	0	0	0	31	0	0	0
4c58e913b3977ddb34a6ce3bb31f1197	0	0	0	0	0	0	0	0	0	0	0	0	0	0	0	0	0	0	0	0	0	0	0	0
c0dec4fd5472e89a03836e42b159b6ff	12	0	0	0	0	0	0	0	0	4	0	0	0	0	0	0	0	0	0	0	0	0	0	0
80a05736fa322813786df0f42d918d61	0	0	0	0	0	0	0	0	0	0	0	0	89	0	0	0	0	0	0	0	0	0	0	0
a198aba6e5bbb3d41de1e54070b1d70e	23	0	0	0	0	0	0	0	0	0	0	0	0	0	0	0	0	0	0	0	0	0	0	0
0b12f1066e64add295e4c266a8047ee3	0	0	0	0	0	0	0	0	0	0	0	0	0	0	0	0	0	0	0	0	49	0	0	0
3624c62b20fea52eac609295acf7975e	14	0	0	0	0	0	0	0	0	0	0	0	0	0	0	0	0	0	0	0	0	0	0	0
73534e1e5da29430f61380df8b3dcd12	0	0	0	0	0	0	0	0	0	0	0	0	0	0	64	0	0	0	0	0	0	0	28	0
d3c2fd62245570ef2749ba0bf24db353	0	0	17	0	0	0	0	0	0	0	0	0	0	0	0	0	0	0	0	0	0	0	35	0
ee3a78a73f9e9fd1f69b862b8775f11e	0	0	0	0	0	0	0	0	0	0	0	0	0	0	0	0	0	0	0	0	0	0	0	0
0597bafea1d1640af71b4a68760b2494	9	0	0	0	0	0	0	0	0	0	0	0	0	0	0	0	0	0	0	0	0	0	0	0
c296600efac700b89cab00efb27d471c	0	0	0	0	0	0	0	0	0	0	0	0	0	0	0	0	0	0	0	0	0	0	0	0
0833d20050da68186ea276ca1f834bb2	0	0	0	0	0	0	0	0	0	0	0	0	0	0	0	0	0	0	0	0	0	0	0	0
b489905ae48040bf25573aca944167a4	0	0	0	0	0	0	0	0	0	0	0	0	0	0	0	0	102	0	0	39	157	0	82	0
08e4194825dd7cfe657798b12212f257	0	0	0	0	0	0	0	0	0	0	0	0	0	0	0	0	0	0	0	0	0	0	0	0
0b137045634fc976fe684a904d6e663d	0	0	0	0	0	0	0	0	0	0	0	0	0	0	0	0	0	0	17	0	0	0	0	0
b5b016d18652c887d955c94c3c176dbb	0	0	0	0	0	0	0	0	0	0	0	0	0	0	0	0	0	0	0	0	0	0	0	0
cdcff4b5980d238948459160beb65f7e	0	0	0	0	0	0	0	0	0	0	0	0	0	0	0	0	0	0	0	0	0	0	0	0
9bd56d375a9e7eb519ddcea57fe29e90	0	0	0	0	0	0	0	0	0	0	0	19	0	0	0	0	0	0	0	0	0	0	0	0
b04fdf3340cde3f83fb297c80b70b640	97	23	0	0	0	0	0	0	0	74	0	22	0	0	0	0	0	0	0	0	0	0	0	0
be77b3033fe67d2af8d2fe8f33f0ab77	0	0	0	0	0	0	0	0	12	169	228	30	0	0	0	0	0	23	0	75	99	50	56	23
56c490a0efd8122289b92cb59bc8bc85	0	0	0	0	0	0	0	0	0	0	0	0	0	0	0	0	0	0	0	0	0	0	0	0
bd4e53048b433d5bd81de3ba1104233e	0	0	0	0	0	0	76	0	18	0	0	0	0	0	0	0	0	0	0	0	38	9	0	7
c01de620421b59628db880437faf0498	0	0	0	0	0	0	0	0	0	10	13	0	0	0	0	0	0	0	0	0	44	0	0	0
4793694371960fae620ecb6b4c7eb850	0	0	0	0	0	0	0	0	0	0	0	0	0	0	0	0	0	0	0	0	0	0	0	0
d8cfc5b4a78ec4fe10779e4b0d9e0361	0	0	0	0	0	0	0	0	0	0	20	0	0	0	0	0	0	0	0	0	0	0	0	0
9c15c25d5e5b30ad4b573bebd5ae2255	0	0	0	0	0	0	0	0	0	0	0	0	0	0	0	0	0	0	0	0	0	0	10	0
d78d5d72d73c43f0845f38ad069207e9	0	0	0	0	0	0	0	0	0	0	0	0	0	0	0	0	0	0	0	0	119	0	0	0
7fc395860479aa05d4589fcafa0f46b5	0	0	0	0	0	0	0	0	0	0	8	0	0	0	0	0	17	0	0	0	0	0	0	0
c8e6d7c2721ab277c81f23557e7719da	226	160	29	0	0	0	0	0	0	35	9	0	0	0	0	0	0	0	0	0	0	0	0	0
d2dffea5934d857a6c2c6583ddbdab53	15	0	0	0	0	0	0	0	0	0	19	35	40	0	63	0	159	0	0	0	131	0	6	0
94d278950186551ff7e0a2800b2068f2	0	0	0	0	0	0	0	0	0	0	0	0	0	0	0	0	8	0	0	0	0	0	6	0
9ec0b7eafa1687922cb839d52056337d	20	0	0	0	0	0	0	0	0	66	24	16	0	0	0	0	0	0	0	0	0	0	0	0
19e0986168a926d100cdd4715e50d52b	414	469	173	45797	9048	10145	5278	6811	1936	1202	3023	541	2123	10379	1286	6254	23216	20436	10876	3569	13267	3188	3934	1048
507eabf0b533b050a63d72157aa4a114	0	10	0	0	0	146	0	0	0	0	0	0	0	0	0	0	0	0	0	0	0	0	36	0
d1629670675d957a087372c75e28bb8a	198	143	61	152	0	265	0	162	0	62	52	0	407	0	53	0	1271	0	256	0	169	0	117	0
4b7a24721186a385261939b54b24cf08	26	0	0	0	0	0	0	0	0	37	0	14	0	0	0	0	0	0	0	0	0	0	0	0
c46fda582f98e98e4acbac6e9431ffc5	0	0	0	0	0	0	0	0	0	25	0	0	0	0	0	0	0	0	0	0	0	0	0	0
7754b5836837c259952bba0d4cc7699d	0	0	0	0	0	0	0	0	0	0	0	0	0	0	0	0	0	0	204	0	0	0	0	0
0a9bea35d4c2e356173bf3b433ef555f	14	9	7	0	0	0	0	0	0	0	0	0	0	0	0	0	0	0	0	0	0	0	0	0
fb74cde1c08a9e03ea5d52ab994a529e	7	0	8	0	0	0	0	0	0	0	18	0	0	0	0	0	105	0	0	0	0	0	0	0
0e00a0af2377441e05049a399ee6c154	0	0	0	0	0	0	0	0	0	28	31	0	0	0	0	0	0	0	0	0	0	0	0	0
5dbdbaaa258fe485987ca3413fb39dbf	0	0	0	0	0	0	0	0	0	0	0	0	0	0	0	0	0	0	0	0	0	0	24	0
76f6a9b3b1e79b3e2fab11cb43c59f05	0	0	0	0	0	79	115	0	0	0	0	0	0	0	0	0	0	0	0	0	223	0	162	56
37fc94f30c2db980dc9de224b7ef6feb	12	0	0	0	0	0	0	0	0	0	0	0	0	0	0	0	0	0	0	0	0	0	0	0
49face0a60c3d18173285e14c144adc6	0	0	0	0	0	0	0	0	0	0	0	0	0	0	0	0	0	0	0	0	0	0	0	0
7bb059129df45c455ab4d08165e11f65	0	0	0	84	0	0	0	0	0	0	0	0	0	0	0	0	0	0	0	0	0	0	0	0
af7e071748c64b7740a5986a223c6b9e	0	0	0	0	0	0	0	0	0	0	0	0	0	0	0	0	0	0	0	0	0	0	0	0
9693031dc3e3cdcab476f27c2542577c	0	0	0	0	0	0	0	0	0	0	0	0	0	0	0	0	0	0	0	0	0	0	10	0
8ab8f40e76f6d7196c1d8371def1f31b	0	0	0	0	0	0	0	0	0	33	62	0	0	0	0	0	0	0	0	0	0	0	0	0
cc432defe5041243ffce4590c8f06968	118	39	25	74	0	35	0	16	0	0	0	0	19	0	0	0	211	0	0	0	0	0	15	0
38a795f8f8856206f34af69845718463	0	0	0	0	0	0	0	28	0	0	0	0	0	0	0	0	0	0	0	0	0	0	0	0
ef5d981b3ed807657a0592919d95e6c0	0	0	10	0	0	0	83	35	0	0	0	0	0	0	0	0	0	0	0	0	0	0	0	0
cac1bbd9b8a54e9de64af65f6ded6c7c	21	0	0	0	0	0	13	0	0	10	0	0	0	0	0	0	0	0	0	0	0	0	0	0
c7321e46131b6359892ec435371bc71d	269	306	149	0	0	530	0	87	0	224	206	126	0	0	93	0	8	0	0	0	165	8	812	0
aa38abbab4aa0bb47798abb8a0ae3b37	0	5	0	0	0	0	0	0	0	0	0	0	0	0	0	0	0	0	0	0	0	0	0	0
1126d8035f746efd0d1ff737fa973f23	0	0	0	0	0	0	0	0	0	0	0	0	0	0	0	0	24	0	0	0	0	0	0	0
0e009387f085c191b6b617075c55a87a	0	0	0	0	0	0	0	89	0	0	0	0	0	0	0	0	0	0	0	0	0	0	0	0
68eff3c092096d769f3ca144129ccfef	0	0	0	0	0	0	0	0	0	0	0	0	0	0	0	0	0	0	0	0	0	0	0	0
5a7ae9537cb1435aaa1f8b14990ccf7f	0	0	0	0	0	0	0	0	0	0	22	0	0	0	0	0	0	0	0	0	0	0	0	0
e6f8b961b81d8231defd77be9458cf0d	0	0	0	0	0	0	5	0	0	0	0	0	0	0	0	0	0	0	0	0	0	0	0	0
02bceeddd84f5d6fc42304bbcfff98f0	0	0	0	0	0	0	0	0	0	0	16	0	0	0	0	0	0	0	0	0	0	0	0	0
b088a377e43f919c80b8af1fbf21aef0	51	0	15	0	0	0	0	0	0	0	0	0	0	0	0	0	12	0	0	0	0	0	0	0
ff0647915ecb3c2069917fbe63b7830d	0	0	0	0	0	0	31	0	76	63	110	19	0	0	0	0	0	0	0	0	0	75	14	38
dbb8afd52c7eb6421d8ae47990f48844	0	0	0	0	0	0	63	0	0	0	0	0	0	0	0	0	0	384	0	0	127	18	122	0
db333bd215d352df5dc2c4b7b66f8e7e	0	0	0	0	0	0	0	0	0	16	0	0	0	0	0	0	0	0	0	0	0	0	0	0
84fac363d040705b07ac00d31d14c07e	10	0	0	0	0	0	0	0	0	0	0	0	0	0	0	0	0	0	0	0	0	0	0	0
be3d6c055adf0ab3a49988d92697b7d8	48	0	15	0	0	0	0	0	0	0	0	0	0	0	0	0	0	0	0	0	0	0	0	0
12a33d8629650cba7708652446825301	0	0	0	0	0	0	0	0	0	6	0	0	0	0	0	0	0	0	0	0	0	0	0	0
556f8880177c99664105f71658ef0ab8	63	30	0	0	0	0	0	0	0	193	88	76	0	0	0	0	57	0	0	0	0	0	40	0
254a54ebaed35260815bc8d699d1cbfc	679	49	145	575	0	163	0	106	19	128	74	43	112	0	57	0	239	0	22	0	25	0	90	0
a54efc762e5244a4cddf9a2659daf1f4	0	0	0	0	0	0	0	0	0	18	0	0	0	0	0	0	0	0	0	0	0	0	0	0
754d4ebdc3c47a575d686bd028a12c71	0	0	0	0	0	0	0	0	0	0	0	0	0	0	0	0	0	0	0	0	0	0	0	0
2bc3927d8d8f63dae04aad48cd83004c	0	0	0	0	0	0	0	0	0	0	0	0	0	0	0	0	0	0	0	0	0	0	0	0
1ce4138d7a75d395efd3a3cd36fcf361	0	0	0	0	18	0	0	0	0	0	0	0	0	0	0	0	0	0	0	0	0	0	0	0
e318e8c421534f729fe219bd3594cd6c	0	0	0	0	0	0	0	0	0	0	0	0	0	0	0	0	0	0	0	0	0	0	0	0
1e3a9504891ccffa839b72f1ba3a638c	0	0	0	0	0	0	0	0	0	49	47	20	0	0	0	0	52	0	71	0	0	0	3	0
dba93a059a2c55215a1eaf2cb6708c94	0	0	0	0	0	0	0	0	0	0	0	0	0	0	0	0	0	0	0	0	0	0	0	0
52f325917d9d76d7759ac7940160c30a	0	0	0	0	0	0	0	0	0	0	0	0	0	0	0	0	0	0	0	0	0	0	0	0
f36fc513badc541975a2f4d8754f21d1	4	0	0	0	0	0	0	0	0	0	0	0	0	0	0	0	0	0	0	0	0	0	0	0
756ee1c2cb3f01f809489a79fa9bf884	0	0	0	69	0	0	0	0	0	0	0	0	0	0	0	0	0	0	0	0	0	0	0	0
1e22b7648fa62694c5dc598496d6021e	65	23	22	0	0	0	0	0	0	0	0	0	167	0	0	0	0	0	0	0	0	0	0	0
40c4a95102e3f6715d201c439691a0ec	0	0	0	0	0	0	0	0	0	0	0	0	0	0	0	0	0	0	0	0	87	0	0	0
f2205d82bfaaa99d906f7a652d889466	0	0	0	0	0	0	0	0	0	0	0	0	0	0	0	0	0	0	0	0	0	0	0	0
d2ac6716c2c95195adfa292b3a8e48bc	0	0	0	0	0	0	0	0	0	0	0	0	0	0	0	0	0	0	0	0	0	0	0	0
c61fc790204140586ec69d5508a73982	50	90	39	0	0	0	0	0	0	0	30	16	0	0	0	0	0	0	0	0	37	0	7	0
32840e7b667ad37b1afff0d843947540	0	0	0	0	0	0	0	0	0	0	0	0	0	0	0	0	0	0	0	0	0	0	0	0
2fa263329c289399900bbcffb6def1aa	0	0	0	0	0	0	0	0	0	0	0	0	0	0	0	0	174	0	0	0	0	11	0	0
138037c589602f4c3aff6edf61f8487b	0	0	0	0	0	0	0	0	0	0	4	0	0	0	0	0	0	0	0	0	0	0	0	0
726584ae4291ced2b8c19d1d52c842d8	0	0	0	0	0	0	0	0	0	12	0	0	0	0	0	0	0	0	0	0	0	0	0	0
151c32f764ae1f7d5f07db88e160562b	0	0	0	98	0	0	0	0	0	0	0	0	0	0	0	0	0	0	0	0	0	0	0	0
27dc7d3c94ef32e57614e840539bd9f9	18	0	0	0	0	0	0	0	0	0	0	0	0	0	0	0	0	0	0	0	0	0	0	0
66c08ab1791f0b8b001c4b34fab524bf	0	0	0	0	0	0	0	0	0	0	0	0	0	0	0	0	0	0	0	0	0	0	0	0
f0776297eda9a658d8a4c9aa2519f79c	0	0	0	0	0	0	0	0	0	0	0	0	0	0	0	0	0	0	0	0	0	0	13	0
a04c6ec8b586120ec93c1160f5dd3500	131	218	142	60	0	31	0	10	0	251	269	180	709	0	429	0	279	0	39	0	986	0	256	0
39f758e5a4e804ea1a7576d472c108fd	10	0	8	0	0	0	0	0	22	0	0	0	0	0	0	0	0	0	0	0	56	0	26	0
c459e0c32c87512a60241e8915bf3ea5	0	0	0	0	0	0	0	0	0	0	0	0	0	0	0	0	106	0	0	0	0	0	0	0
8501cc5e72552c2a4f00e50ff0774b92	0	0	0	0	0	0	0	0	0	0	7	0	0	0	0	0	0	0	0	0	0	0	0	0
0dd468169d6dee65c97d184513537d8d	0	0	0	0	0	0	0	0	0	0	0	0	0	0	0	0	0	0	0	0	0	0	0	0
33af105f6da0fb48b1fc401c7062145d	23	0	12	0	0	0	0	0	0	0	11	0	0	0	0	0	0	0	0	0	0	0	0	0
162f3314d3d2088e846080eee98434e4	7	0	0	0	0	0	0	0	0	0	0	0	0	0	0	0	0	0	0	0	0	0	0	0
c762a6e8caed6ec8adf367ba0163541b	0	0	0	0	0	0	0	0	0	72	244	0	0	0	0	0	0	0	0	0	1360	14	245	630
8bb778f69e760fbb3106c77e63b1e25e	17	24	0	0	0	0	178	0	0	386	1379	370	0	0	0	10	0	301	0	41	0	175	39	163
c2465005a7a9b91827f51b80effeb812	0	0	0	0	0	0	0	0	0	0	8	0	0	0	0	0	0	0	0	0	0	0	0	0
e3bc33241aae98b2875b4694d8561fd5	41	22	42	0	0	122	0	0	0	0	0	0	0	0	355	0	0	0	0	0	112	0	46	0
94dc1f513e08c30fae3848aaf44cb505	0	0	0	0	0	0	0	0	0	90	54	39	0	0	0	0	0	0	0	0	0	0	0	0
ff0b219c11e3484fa78742bf39b44e6e	0	0	0	0	0	0	0	0	0	0	0	0	0	0	0	0	0	0	0	0	0	0	0	0
080e8ff7f64149f33a582c5076abe0b0	0	0	0	0	0	0	0	0	0	0	0	0	0	0	0	0	0	0	0	0	14	0	0	0
6c728f9fe7fe9f27be12405c90c5876e	0	0	0	0	0	0	0	0	0	0	0	0	0	0	0	0	0	0	0	0	0	0	0	0
7164f45f53ed5fead7dea78b87e7481f	0	0	0	0	0	0	0	0	0	0	8	0	0	0	0	0	0	0	0	0	0	0	0	0
76c76f65a4c254284c7a0a1fec9b2baf	0	0	0	0	0	0	0	0	0	0	0	0	0	0	0	0	34	0	0	0	0	0	0	0
99fe92eddedf719c1162345f331d7c5a	0	0	0	0	0	0	0	0	0	0	0	0	0	0	0	0	0	0	0	0	0	0	0	0
231b2402691a86424632e404413239ed	329	100	85	0	472	50	2707	102	1364	1237	1064	402	516	164	774	50	271	1788	1313	459	2140	403	2982	554
9e58f9acf453a0f85daf8ed7b3f40c71	20	24	10	0	0	0	0	0	0	0	14	0	0	0	0	0	0	0	0	0	0	0	0	0
b0deb095b09d59186e706c4f21f5ff5e	79	32	11	0	0	0	0	0	0	0	27	0	0	0	0	0	0	0	0	0	0	0	0	0
7f89894a10709a313be311a4b423f900	0	0	0	0	0	0	0	0	0	0	0	0	0	0	0	0	0	0	0	0	0	0	122	0
77a70eb228a39ac995904e10eb89e1d4	101	42	20	0	0	0	0	0	0	0	0	0	0	0	0	0	0	0	0	0	0	0	0	0
dda15c7e2982c13f03a808ddcda5b552	0	0	0	0	0	0	0	0	10	0	0	0	0	0	0	0	0	0	0	0	0	0	0	0
e8967c73c174e60cdf61d60cfa441f82	0	0	0	0	0	0	0	0	0	0	16	0	0	0	0	0	0	0	0	0	0	0	0	0
4ffedded260702d2ee73e635f4ffff82	0	0	0	0	0	0	0	0	0	0	0	0	0	0	5	0	0	0	0	0	0	0	0	0
b07fd62a5a3ddd69b13902491abab937	0	0	0	0	0	0	0	0	0	0	0	0	0	0	0	0	0	0	0	0	0	0	13	0
a0d0d981bfa6b5a93ce96f6b0674ef0e	0	0	0	0	0	0	0	0	0	0	0	0	0	0	0	0	0	0	0	0	0	0	31	0
7f3234b177072526217c29857c6bb221	0	0	0	0	0	0	0	0	0	0	0	0	0	0	0	0	0	0	0	0	40	0	0	0
da3eaca122b1bffdf49aa9f2d61f6866	23	0	0	0	0	0	0	0	0	20	0	0	0	0	0	0	0	0	0	0	0	0	0	0
b31f3368c0c909824ff146cdd68d626e	511	330	207	0	0	0	0	0	0	65	60	0	0	0	0	0	0	0	0	0	0	0	0	0
8a5e7c17d73c0e0cc870d2e0ef41f1fc	0	0	0	62	0	0	0	0	0	0	0	0	0	0	0	0	238	0	0	0	0	0	21	0
923a596e7c1d9068910cb742b435db20	0	0	0	0	0	96	26	0	0	0	0	0	0	0	1317	0	0	0	0	0	17	0	87	0
f4ca5141d8a93fc13442f14e521bd16a	0	0	0	0	0	0	0	0	0	0	0	0	0	0	0	0	0	0	0	0	0	0	0	0
8b66d576c25e80a14155c80fe9f3003b	0	0	0	0	0	0	0	0	0	0	0	0	0	0	0	0	0	0	0	0	0	0	4	0
c7ef1ed5e842e5abb3856f16b168152b	44	0	0	0	0	0	11	0	0	0	0	0	0	0	0	0	0	0	0	0	0	0	0	0
477dec7a85c3d438fd5bc980b985b928	0	0	0	0	0	0	0	0	0	0	0	0	0	0	0	0	0	360	0	204	0	14	0	23
545a3db0ebdaaac16d3f732c6971094e	0	0	0	0	0	0	0	0	0	0	60	10	0	0	0	0	0	0	0	0	0	0	0	0
3d091ac93f66fd518f253aaab7012817	0	0	0	0	0	0	0	0	0	0	0	0	0	0	0	0	0	0	0	0	0	0	0	0
f47769f0c20d7cbf70846f0bf28dc79c	0	0	0	0	0	0	0	0	0	0	0	0	0	11	0	0	0	0	0	0	0	0	0	0
36e67467a6aabd3cc301a5dc8fc2fe18	0	0	0	0	0	0	0	0	0	0	0	0	65	0	50	0	0	0	0	0	284	0	68	0
4d7f32b7489f15a6ed967d61178d4d6d	0	0	24	0	9	0	0	59	0	7	0	25	0	0	0	59	0	0	0	0	0	0	0	25
d3f803c72a2545839cd923f2e7645d4a	249	65	18	0	0	0	0	0	0	25	61	98	0	0	0	0	0	0	0	0	0	0	0	0
bc84a4d60bb6c52e2e18a206d9a68940	0	0	0	0	0	0	0	0	0	0	0	0	0	0	0	0	0	0	0	0	0	0	0	0
a16e663fdc1ab2a317f76f858f0dc974	0	0	0	0	0	0	0	0	0	0	0	0	0	0	0	0	0	0	0	0	0	0	0	0
93b0f81ce34f8d0f54b65887d9645c68	0	0	0	0	0	0	0	0	0	0	30	0	0	0	0	0	0	0	0	0	0	0	43	12
b907673f9ce4d1f6f61bc271d12ac082	0	0	0	0	0	0	0	0	0	0	32	0	0	0	0	0	0	0	0	0	48	0	41	0
c844cc6cde78885ffad6534024c12282	0	0	0	0	0	0	0	0	0	0	0	0	0	0	0	0	0	0	0	0	0	0	0	0
8f91b5577e01bc2dfd39b6ec061c967e	0	0	0	0	0	0	0	0	3	0	0	0	0	0	0	0	0	0	0	0	0	0	0	0
6060e6bbc8698d4ff0443ac3669814c6	0	0	0	0	0	0	0	0	0	0	0	0	0	0	0	0	0	0	0	0	40	0	54	0
f529f46a4a0cd89e8d759dd5f104f0fa	0	0	0	0	0	0	0	0	0	0	0	17	0	0	0	0	0	0	0	0	0	0	0	0
3a5b112be09819638f58c8b9441a950d	7	0	0	0	0	0	0	0	0	0	11	0	0	0	0	0	0	0	0	0	0	0	0	0
65a5b4f2dee257389c72c9c07e913580	0	0	0	0	62	0	84	0	0	65	28	29	0	12	0	0	0	315	0	8	0	10	14	0
750062ecec6bde2dbfb43a80afd4b030	0	0	0	0	0	0	0	0	0	0	0	0	0	0	0	0	18	0	0	17	0	0	0	0
6df54dfb63010faa56b78944263feb11	16	0	0	0	0	0	60	0	0	0	0	0	0	0	0	0	0	0	0	0	0	0	0	0
7b08a1e982bb7ff6990934653d53e6a6	39	13	9	0	0	0	0	0	0	0	0	0	0	0	0	0	0	0	0	0	0	0	0	0
c2aba9b965a51079d4f296e4911d43b6	0	21	0	0	0	0	0	0	0	0	0	0	0	0	0	0	0	0	0	0	0	0	0	0
93d83a8bb93ff2eadee6c4178ee022b7	0	0	0	0	0	0	0	0	0	0	4	0	0	0	0	0	0	0	0	0	0	0	0	0
02c81cc4f3ded3c369f919c444392cc9	0	0	0	0	0	0	0	0	0	0	0	0	0	0	0	0	7	0	0	0	0	0	18	0
36370b9639d063b7716c99b827f81228	17	0	0	0	0	0	0	0	0	0	0	0	0	0	0	0	0	0	0	0	0	0	0	0
90e6d0271b8734361338abd08413b011	0	0	0	0	0	0	0	0	0	0	0	0	0	0	0	0	0	0	0	0	0	0	0	0
552163015b93be289e5b384e48191bc7	0	0	0	0	0	71	0	0	0	84	31	19	0	0	0	0	0	0	0	0	0	0	40	0
9e1761d0fdadcd585b9733dd65f287ea	0	0	0	0	0	0	0	0	0	0	0	0	0	0	0	0	0	0	0	0	229	0	0	0
1fe9ac0236fa972dd30327892138dfb8	26	0	0	0	0	7	0	0	0	24	0	0	7	0	0	0	0	0	0	0	0	0	0	0
5772e7c0b2f6d7d248f09f8a183479a3	0	0	0	37	0	0	0	0	0	0	0	0	0	0	0	0	0	0	0	0	58	0	43	0
5a9742bb3270c4f8f191f95305f96602	0	0	0	0	0	0	64	0	13	42	0	28	0	0	0	0	0	0	0	0	55	0	177	0
5c1ce8d17bb040ec4d913ee194b15691	0	0	0	0	0	0	0	0	0	0	0	0	0	0	0	0	0	0	0	0	0	46	141	0
08e94582ab6db8518f1df67c20d168ae	0	0	0	0	0	0	0	0	0	0	0	0	0	0	0	0	0	0	0	0	0	0	0	0
f6a05572160f351187557d35e74c1a58	0	0	0	0	0	0	0	0	0	0	0	0	0	0	0	0	0	0	0	0	0	0	0	0
4d59fe334715f0959bcaed7f4a656548	23	0	0	0	0	0	0	0	0	110	23	16	0	0	0	0	0	0	0	0	0	0	32	0
08b27112d76b3105287f02a80559f099	0	30	11	0	0	0	0	0	0	0	22	0	0	0	0	0	0	0	0	0	0	0	0	0
61951d41c6c2ac5210b6953fdab1f520	0	0	0	0	0	0	0	0	0	0	0	0	0	0	0	0	0	0	0	0	0	0	0	0
0c019f0bf404b50731fea7ba6bd01108	37	0	5	0	0	0	0	0	0	0	22	11	0	0	0	0	0	0	0	0	0	0	12	0
b1d1c41aee773b4976b526081e41b93b	0	0	0	0	0	0	0	0	0	0	0	0	0	0	0	0	0	0	0	0	144	0	31	0
491fbbf7f92dc1baddc4fd9dd60aee93	0	0	0	0	0	0	0	0	0	0	18	0	27	0	40	0	0	0	0	0	0	0	0	0
957c4f7a91fa3176a41f168067a761ea	0	0	0	93	0	159	0	0	0	60	47	0	186	0	38	0	228	0	0	0	168	0	40	0
6de60db1dddfaaf4ffb0f00bb2346af6	0	0	0	0	0	0	0	0	0	3	0	0	0	0	0	0	0	0	0	0	0	0	0	0
7c6035d61a6ed10ffe89ffbd9e0b2a20	297	273	141	2269	272	1404	430	2342	302	91	142	71	1789	0	767	0	653	19	1322	22	1031	13	1000	8
eed88de93d70f5fdd2cfc0b8d40d7f17	0	0	8	0	0	0	0	0	0	0	0	0	0	0	0	0	0	0	0	0	60	0	150	0
5fe9bd28b65676abec382d91219ff458	0	0	23	0	0	0	57	0	16	472	533	12	0	0	0	0	0	0	0	0	0	0	0	11
7e16a4269febad905d7e52e73c728dda	0	0	0	0	0	0	0	0	0	0	0	0	0	0	0	0	0	0	0	0	11	0	0	0
8f124019162071f1bbae1a0d8504e014	0	0	0	0	0	0	0	0	0	0	0	0	0	0	0	0	0	0	0	0	28	0	0	0
97c9d1be7605155b73246b67c1689778	0	0	0	0	0	0	0	0	0	0	38	0	0	0	0	0	0	0	0	0	0	0	26	0
33aaff446d39052fad71fa698dbea5ad	0	0	0	0	0	0	0	0	0	53	50	0	285	0	411	0	118	0	164	0	629	0	573	0
44cfc0b944d680589801ee8d5bd6f1e7	0	0	0	0	0	0	0	0	0	0	0	0	0	0	0	0	0	0	0	0	92	0	21	0
5a649f5c3e697814a9f628a58fda4964	0	0	0	0	0	0	0	0	0	0	0	0	0	0	0	0	0	0	0	0	0	0	0	0
ba82ba8db12b75a53496d0f151fd69b7	0	0	0	0	0	0	0	0	0	0	0	0	0	0	0	0	0	0	0	0	32	0	0	0
26969e014ee2b497ccea3a3389b34ba8	0	0	0	0	0	0	0	0	0	0	0	0	0	0	0	0	0	0	0	0	0	0	0	0
1f14a2eb5216f68275c074fa4011223b	0	0	0	0	0	0	0	0	0	0	0	0	0	0	0	0	0	0	0	0	0	0	0	0
2ca898a9c853f03401539ce6e4c9cc39	0	0	0	0	0	0	0	0	0	0	0	0	0	0	0	0	0	0	0	0	0	0	0	0
72d7e2c6d446a39e6ffc78735a709571	0	0	0	0	0	0	0	0	0	0	11	0	0	0	0	0	0	0	0	0	0	0	0	0
4d7fe42066e289d3e6b3e6392cd3e9d1	13	0	0	0	0	0	0	0	0	0	0	0	0	0	0	0	0	0	0	0	0	0	0	0
a0571236a6e08a170fd15576266fd24f	60	0	0	0	0	0	0	0	0	0	0	0	0	0	0	0	0	0	0	0	0	0	0	0
20496f6e0de78f82d0013992c83e439b	0	0	0	0	0	0	0	0	0	0	0	0	0	0	0	0	0	0	0	0	0	0	0	0
25c6000e5057d7c175b96a1286774ebe	127	0	0	0	0	35	62	0	0	0	0	0	0	0	0	0	0	0	0	0	0	0	0	0
10474b79701aa46747a90d6b9a08c8a3	0	0	0	0	0	0	0	0	0	0	0	0	0	0	0	0	0	0	0	0	0	0	0	0
7fe3fcc85883d52525e80510c3146910	0	0	0	0	0	0	0	0	0	0	0	0	0	0	0	0	89	0	0	0	0	0	0	0
0dd230084a22fb2f1b1d18013c680e29	0	0	0	0	0	38	0	0	0	0	0	23	0	0	14	0	21	0	0	0	0	0	30	0
f5fbdafd04b31a17cfedf4c49c21e041	108	116	50	0	0	0	0	328	0	79	97	41	0	0	0	0	0	0	160	0	0	0	235	31
3298d9f9d418988184106c976f90ec6f	0	0	0	0	0	0	0	0	0	0	0	0	0	0	0	0	0	0	0	0	0	0	0	0
637bd80b0733ff4510035fd190e10bbc	0	0	0	0	0	0	0	0	0	0	0	2	0	0	0	0	0	0	0	0	0	0	0	0
8c24de15086e27d7e9f2bdeb2fffc330	0	0	0	0	0	0	0	0	0	0	19	23	0	0	0	0	0	0	0	0	0	0	0	0
56ce21fd9bfe4d419da125acd856ff32	32	20	0	0	0	0	0	0	0	0	0	0	0	0	0	0	0	0	0	0	0	0	0	0
0e8a807b5f26a4cb7a66d00b655516c8	0	0	0	0	0	0	0	0	0	0	0	0	0	0	0	0	0	0	0	0	0	0	3	0
4857aedaca22645dec2d8da0fb2e1b24	0	0	0	83	0	0	0	0	0	0	0	0	0	0	0	0	0	0	0	0	38	0	0	0
70112cb3634f6624e0b3a66ff12bdb95	0	0	0	0	0	0	0	0	0	0	0	0	196	0	0	0	0	0	0	0	0	0	0	0
2ba678aa58b80fbb1853b73482bc7a30	0	0	0	0	0	0	0	0	0	0	10	0	0	0	0	0	0	0	0	0	0	0	0	0
284a0368bfe29602e333d338ba71a8ff	0	0	0	0	0	0	0	0	0	0	0	0	0	0	0	0	0	0	0	0	0	0	0	0
8cb9f74301164789f5e16eaa05590794	0	0	0	0	0	0	0	0	0	0	0	0	0	0	0	0	0	0	0	0	0	0	0	0
a216824f0020d5a1ada3e9988999eb42	0	0	0	0	0	0	0	0	0	0	0	0	0	0	0	0	0	0	0	0	154	0	0	0
40df985d02945a5474be121f2fec14fe	0	0	0	0	0	0	0	0	0	0	0	0	0	0	0	0	0	0	0	0	0	0	4	0
f621a81d932c3806bab714165ffb2684	0	0	0	0	0	0	0	0	0	0	0	0	0	0	0	0	0	0	0	0	0	0	0	0
922932bbeebea476c45226f91df0ca48	377	513	297	0	0	0	0	0	0	327	332	200	0	0	0	0	99	0	0	0	0	0	0	0
c4701de78e662aef1b50e9f5fbd0fbbb	0	0	0	0	0	0	0	0	0	0	0	0	0	0	0	0	0	0	0	0	0	0	0	0
1a548a2491aa91a6579097997c81b017	0	0	0	0	0	0	0	0	0	0	0	0	0	0	0	0	12	0	0	0	3	0	0	0
a9968de580627da7259afdcdbb5a291f	0	0	0	0	0	0	0	0	0	0	0	0	0	0	0	0	0	0	0	0	0	0	0	0
a2cac9a0eebde708c8c0e9866ca056f5	0	0	0	0	0	0	0	0	0	0	0	0	0	0	0	0	0	0	0	0	0	0	0	0
64fd876673d945101e4032872870e98f	0	0	0	0	0	0	0	0	0	0	0	0	0	0	0	0	158	159	0	0	0	38	0	0
5cb8ae294489a69e4428766f948f3af1	0	0	0	0	0	0	0	0	0	0	0	0	0	0	0	0	0	0	0	0	23	0	0	0
d739f96317039c860066f3e1a03a3652	0	0	0	3	0	0	0	0	0	0	0	0	0	0	0	0	0	0	0	0	0	0	0	0
cfe4f5c320b0396c8e52afeeb94676be	0	0	0	0	0	0	0	0	0	0	0	0	0	0	0	0	0	0	0	0	0	0	0	0
1da2bfe09101c179d5fe1ec8b03fc15d	0	0	0	0	118	0	0	0	0	0	0	0	0	0	0	0	0	0	0	0	0	0	0	0
9092997872c0eda3021bc2a183741cf3	0	0	0	0	0	0	0	0	0	33	0	0	0	0	0	0	0	0	0	0	0	0	30	0
04184a762098f649c5fadf3c32597ff3	0	0	0	0	0	0	0	19	0	0	0	0	0	0	0	0	0	0	0	0	0	0	14	0
c73f706deaec3ccc37a090adab05f89e	54	0	17	0	0	0	53	0	0	0	40	0	0	0	0	0	0	15	0	0	0	0	0	0
388f2f39ba08e6ee426c9e4b08c11a09	0	0	0	0	0	0	0	0	0	0	0	0	0	0	0	0	0	0	0	0	0	0	0	0
37b1778ba570cc038fc5278d7534613a	0	0	0	0	2220	0	0	0	43	0	0	0	0	0	0	0	0	0	0	0	0	0	209	0
12414a1c47f9072c28be1e206a4c952f	0	0	0	0	0	0	0	0	0	12	0	0	0	0	0	0	0	0	0	0	0	0	38	0
4966d44fbd1de66f0530b637d7503215	16	0	0	0	0	0	0	0	0	45	53	36	0	0	0	0	0	0	0	0	0	0	0	0
17231aa3e1a76a2628beb0f60f7adea0	31	48	21	0	0	0	0	0	0	0	0	4	0	0	0	0	0	0	0	0	0	0	0	0
35c24908f857b6cf7767a9793d7aba41	0	0	0	0	0	0	0	0	0	0	0	0	0	0	0	0	0	0	0	0	0	0	19	0
737e10ca6248f2d7d5b407ad4032cd65	0	0	0	0	0	0	0	0	0	0	0	0	0	0	0	0	0	0	0	0	0	0	0	0
c6e8057c0e10f15c3f3841e52af2444f	0	0	0	0	0	0	0	0	0	0	0	0	0	0	0	0	0	0	0	0	0	0	0	0
5e5e89d7e499e964f7eb19317b20db32	38	0	0	0	0	0	0	0	0	0	0	0	0	0	0	0	0	0	0	0	0	0	0	0
b9e83d448d07efaa554e9960edb22ed9	22484	16591	5546	3302	64	4765	88	2788	11	1032	744	454	1369	0	333	0	552	0	33	17	785	7	431	0
5f80ff48ebae4cea75589b81fefd7afa	0	0	0	0	0	0	0	0	0	0	0	0	0	0	0	0	0	0	0	0	0	0	0	0
b2a8681fa5ee4ba221327a48ff660fc4	0	0	0	0	0	0	0	0	0	0	0	0	0	0	0	0	0	0	0	0	0	0	51	0
d05fa80a196f16ae4734a3b3734b2917	0	0	0	0	20	0	0	0	0	0	0	0	0	0	0	0	0	0	0	0	0	22	0	0
577adf540a6f922707b69e13ff87e451	0	0	0	0	0	0	0	0	0	0	0	0	0	0	0	0	0	0	0	0	0	0	0	0
e3a82249b1918a89739f799c28a57b41	0	0	0	0	0	0	0	0	0	0	0	0	0	0	0	0	0	0	0	0	0	0	0	0
4526fd8bc23298c95c5f528cd3846e39	0	0	0	0	0	0	0	0	0	0	14	0	0	0	0	0	0	0	0	0	0	0	7	4
6ea7132ad6206b7a64114a339b64adae	0	0	0	0	0	0	0	0	0	0	0	0	0	0	0	0	0	0	0	0	0	0	0	0
95b1b1a14bc3f00cf245fd7feef582d2	0	0	0	0	0	0	0	0	0	0	0	0	0	0	0	0	0	0	0	0	0	0	0	0
a35087325048fac98ccfbd67d65b7cea	0	0	0	0	0	0	0	0	0	0	0	0	0	0	0	0	0	0	0	0	0	0	0	0
23bd0bed02596d1f9616ec87a5236461	0	0	0	0	0	0	0	0	0	0	0	0	0	0	0	0	0	0	0	0	0	0	0	0
f2c15722dbcbce4726d7684418b63a36	845	76	132	101	0	0	0	19	0	547	374	174	0	0	0	0	0	0	0	0	0	0	49	2
cc50112a1db97ebfa1d18e8d7aa8cf7b	0	0	0	0	0	0	0	0	0	0	0	0	0	0	0	0	0	0	0	0	0	0	0	4
99cf1ec2134ba1afbaaed476bae3fb08	116	33	0	0	0	46	0	0	0	218	175	147	0	0	0	0	123	0	78	0	0	0	31	0
c2b1b356e19b6eede854b9d879210617	126	125	58	0	0	0	0	0	0	116	106	22	0	0	0	0	0	0	0	0	0	0	0	0
0037606b9dce0d8810958e418c963781	19	0	0	112	0	0	0	0	0	0	0	0	0	0	0	0	0	0	0	0	0	0	17	0
574f36054f1d0be08276cc921a429630	3406	2473	955	413	0	228	0	522	12	1782	1638	991	1294	0	304	0	510	0	216	0	366	0	348	0
a8f53d62f41a71a7f2c9162b780764c8	0	0	0	0	0	0	0	0	0	0	0	0	0	0	0	0	0	0	0	0	0	0	9	0
7e0996db66590f197e023fbcecbce2d1	0	0	0	0	0	0	0	0	0	50	0	0	0	0	0	0	0	0	0	0	204	0	0	0
a2e42bed5155819197f0205baee729a8	0	0	0	0	0	0	0	0	0	0	9	0	0	0	0	0	0	0	0	0	0	0	209	0
5c9b9fbaa2d4d1dca69bd665daf78de7	0	0	0	0	0	0	0	0	0	0	0	0	0	0	0	0	2	0	10	0	0	0	0	0
df2f71fd51ddc85e26feb172ed879342	0	0	0	0	0	0	0	0	0	0	0	0	0	0	0	0	0	0	0	0	0	0	0	0
a3a5395f868c0364023f542301fb1227	64	192	81	0	0	0	33	0	23	79	0	0	0	0	0	0	58	0	0	0	51	13	32	0
270d03d33d986596853f6923a4f71249	598	272	184	0	762	0	0	0	46	0	0	0	0	0	0	0	0	0	0	0	0	0	40	0
31cc8689f6c68439b8ea302cb565d8dd	0	0	0	0	0	0	0	0	0	62	0	0	0	0	0	0	0	0	0	0	0	0	51	0
684075c4ed26d98bed6f3175a7440a92	0	0	0	0	0	0	0	0	0	0	0	0	0	0	0	0	0	0	0	0	0	0	0	0
acd49eac36c53f691d73b21d4e8a8b2a	0	0	0	0	0	0	0	0	0	0	0	0	0	0	0	0	0	0	0	0	0	0	46	0
9606dfb44cf487ec745f7850021f21ba	0	0	0	0	0	0	0	0	0	0	0	0	0	0	0	0	0	0	0	0	0	0	0	0
64e1f29c1ae4e5c9f17ff6387d6d7b49	0	0	0	0	0	0	0	0	0	8	0	0	0	0	0	0	0	0	0	0	0	0	0	0
3b15e66d6666da639dadfdb6ef119d04	14	19	14	0	0	0	0	0	0	82	52	50	500	0	0	0	5977	39	4891	3	0	0	0	0
976ce886864b95a44227d7281b48f2d7	0	0	0	0	0	0	0	0	0	0	0	0	0	0	0	0	0	0	0	0	0	0	0	0
3079165a934fc886fd850268f65567e7	0	0	0	0	0	0	0	0	0	68	1718	123	0	0	0	0	0	0	0	0	0	24	0	35
56073ac81642b724dcbf5695164501f8	0	0	0	0	0	0	0	0	0	0	19	0	0	0	0	0	0	0	0	0	0	0	0	0
b45c50538bedabac1887e5ca0c4f1031	0	0	0	0	0	0	0	0	0	0	0	0	0	0	103	0	0	0	0	0	0	0	0	0
f275f38e1d6c7e708e0de7ca5dc7c35c	0	0	0	0	0	0	0	0	0	0	4	0	0	0	0	0	0	0	0	0	0	0	0	0
1103a1f5483ae396b9cec15ff4c785b9	0	0	0	0	0	0	0	106	0	0	0	0	0	0	0	0	0	0	0	0	0	0	0	0
ddfd5a6853de9860dc5578f76d48a987	0	0	0	0	0	0	0	0	0	0	0	0	0	0	0	0	0	0	0	0	0	0	0	0
047a4e7881e163eef571bfdffef3ae0a	1218	1166	810	398	0	806	0	883	0	96	109	67	378	0	209	0	171	0	56	0	584	0	45	0
5d0ff10e20dc1488a473d5f28acf5f9f	0	0	0	0	0	0	0	0	0	0	18	0	298	0	0	0	0	0	0	0	0	0	10	0
695264a789e29f0f89a5e1c1f89d6dcb	66	0	0	0	0	0	14	0	0	74	46	0	0	0	83	0	0	0	0	0	24	0	109	0
d69b736fc993e9a32624c1ae1d73c26d	44	0	0	13	0	0	198	0	0	286	234	214	0	0	18	0	0	0	0	0	0	8	72	0
d623d3d187d21837483f4f1fe93058c5	0	0	0	0	0	0	0	0	0	0	0	0	0	0	0	0	0	0	0	0	0	0	0	0
27123d0a29ac62ba94c525b7a44413ea	7	0	0	0	0	0	0	0	0	0	0	0	0	0	0	0	0	0	0	0	0	0	0	0
8fe9f3d951e3200762d0955fe2f8642c	0	0	0	0	0	0	0	0	0	0	0	0	0	0	0	0	79	0	0	0	0	0	0	0
7f99f3136477d775c8b06eefa80eadc5	0	0	0	0	0	0	0	0	0	0	0	0	0	0	0	60	0	16	0	0	0	0	0	0
97ad22c97fe19da77c1720ad02f3f588	0	0	0	0	0	0	0	0	0	0	16	0	0	0	0	0	0	0	0	0	0	0	0	0
56e01bb22c5b43c7272f07ffda122232	0	0	0	0	0	0	0	0	0	0	0	0	0	0	0	0	0	0	0	0	55	0	0	0
f9953b1cbb496ad2fd599bf355e387a3	0	8	0	0	0	0	0	0	0	0	0	0	0	0	0	0	0	0	0	0	0	0	0	0
174320c211d038535e92c4c8d9ae079e	30	0	16	0	0	0	37	0	0	56	89	20	0	0	0	0	0	0	0	0	0	0	24	0
b57d49331879b914df47b954d363d2d0	7	0	0	0	0	0	0	0	0	0	0	0	0	0	0	0	0	0	0	0	0	0	0	0
f15a65a07fd0ea82889870ed40dd1dfa	0	28	0	0	0	0	0	0	0	0	0	0	0	0	0	0	0	0	0	0	0	0	8	0
caa5992b36749f5ef7654ceda87b453e	0	0	0	0	0	0	0	0	0	0	0	0	0	0	0	0	0	0	0	0	0	0	88	0
f05d728e251184f8ba563c5d3a89ab75	0	0	0	0	0	0	0	0	10	0	0	9	0	0	0	0	0	0	0	0	0	0	0	0
7b67b32c08870b28b793ae472aa88d1a	0	0	0	0	0	0	0	0	0	0	0	0	0	0	0	0	0	37	0	0	78	0	11	0
9ab1c91bf177ccb5f9e23ea625fe6fb8	0	0	0	0	0	0	0	0	0	0	0	0	0	0	0	0	0	0	0	0	0	0	0	0
c06e056dcd83bc7d3cb673194959510e	31	0	0	0	0	0	0	0	0	0	0	0	0	0	0	0	0	0	0	0	0	0	0	0
7c31e2495721dcc3709fe25a88b33e3a	0	0	0	0	0	0	0	0	0	151	59	14	0	14	0	0	0	153	637	0	892	0	209	0
b877765246ccecc22b552979c4773dee	388	0	0	0	0	0	240	0	0	3	6	0	0	0	0	0	0	0	0	0	0	0	0	0
7af8318183d5113723739c6ed04f84e6	0	64	0	0	0	44	0	0	0	84	27	29	406	0	0	0	0	0	0	0	87	0	34	8
9b1c8292c24b95be0eb5d8235259b18f	1284	774	285	271	0	56	406	62	229	178	254	226	244	0	0	0	266	0	0	0	95	0	19	0
69e58f9b85bf93213823f9ceda73d845	0	0	0	0	0	0	0	0	0	0	0	0	0	0	0	0	0	0	0	0	0	0	0	0
08bae2790a52033cc82305a8fbfe4875	0	0	0	0	0	0	0	0	0	4	0	0	0	0	0	0	0	0	0	0	0	0	0	0
87e98bcdda3dfd900cfce7fee51da911	0	0	0	0	0	19	22	0	0	0	0	0	56	0	0	0	89	0	0	0	185	0	38	0
d8352fdc75f317aa52af0a679d347ea5	0	0	0	0	0	0	0	0	0	0	0	0	0	0	0	0	0	0	0	0	0	0	0	0
3bf17645dfe3bce8744c8dcd7b16f4df	0	0	0	0	0	0	0	0	30	0	0	0	0	0	0	0	31	0	0	0	0	0	21	0
60a528c1cc867fd8e40442498205f3c8	0	0	0	0	0	0	0	0	0	206	106	0	0	0	0	0	0	0	0	0	0	0	0	0
4f2d29b6365187051068e14b5a7b782a	0	0	0	0	0	0	0	0	7	42	105	0	0	0	0	0	0	0	0	0	0	9	0	0
4e2794209c54c91367aa56edca093aa2	28	0	0	0	0	0	0	0	0	0	0	0	0	0	0	0	0	0	0	0	0	0	0	0
0270423004dc6e0816df5ce81dd0e192	0	0	0	0	0	0	0	0	0	0	0	0	0	0	83	0	0	0	0	0	0	0	0	0
55b459ced139f295eb19e9ef05694561	0	0	0	0	0	0	0	0	0	0	0	0	0	0	0	0	0	0	0	0	0	0	0	0
9f7361115436bd6b55ef717e798b38f4	0	0	0	0	0	0	0	0	0	0	0	0	0	0	0	0	0	0	0	0	0	0	0	0
579ce7ab6011aeb16180fd1845dbdd98	7	0	0	0	0	0	0	0	0	0	0	0	0	0	0	0	0	0	0	0	0	0	0	0
6ccf660bf20762749d57d3ac364b59e4	0	0	0	0	0	0	0	0	0	0	0	0	9	0	0	0	12	0	155	0	14	0	0	0
c72fb35c695c2eb0b2b605006574d748	0	0	0	0	0	0	0	0	0	75	57	0	0	0	0	0	0	0	0	0	0	12	871	428
38093727d4e87a12ddc46c33e8e66c85	0	0	0	0	0	18	0	0	0	0	0	0	0	0	0	0	0	0	0	0	0	0	22	0
aa67be4931816815f1c6570052cfd3de	146	62	39	15	0	56	0	247	0	8	0	0	0	0	0	0	0	0	0	0	0	0	0	0
19414f28385cbf69bb55dd70b678f793	0	0	0	0	0	0	0	0	0	0	0	0	0	0	0	0	0	0	0	0	0	0	4	0
c444f0ccb61799843ddd26391b5779c1	0	0	0	0	0	0	0	0	0	0	0	0	0	0	0	0	48	0	0	0	0	0	0	0
ae6f892096fae9b389ed3ac3d0024997	0	14	0	0	0	0	0	0	0	0	0	0	0	0	0	0	0	0	0	0	0	0	0	0
1064571d2bdcd745b7dd578c356feec9	0	18	0	0	0	0	0	0	0	23	0	0	0	0	0	0	0	0	0	0	0	0	0	0
9316578e7364737bb0e3fe73c812b597	0	0	0	0	0	0	0	0	0	0	63	0	0	0	0	0	0	0	0	0	0	0	0	0
5d363ef5076a79c19563aa4d579e644f	0	0	0	0	0	0	0	0	0	0	0	0	0	0	0	0	0	0	0	0	0	0	0	0
2ed65f8014a1d76e51f6ad78d699696b	46	0	0	0	0	0	0	0	0	55	45	26	0	0	0	0	0	0	0	0	0	0	0	0
d31bffad52dcf8f41ad51fb425306758	0	7	0	0	0	0	0	0	0	0	0	0	0	0	0	0	0	0	0	0	0	0	0	0
a655e8a02d75612befb399a9c06540e0	0	0	0	0	0	0	0	0	0	0	0	0	0	0	0	0	0	0	0	0	0	0	0	0
a47bcf35be7c3a87afa726d59a60b5c8	0	0	0	0	0	0	0	0	0	0	0	0	0	0	0	0	0	0	0	0	0	0	0	0
1973b8963816bc64d0f980242d0eecde	36	37	31	0	0	0	0	0	0	35	0	6	0	0	30	0	0	0	0	0	0	0	3	0
cea319729f7c53e8d7a3053f0e03c275	0	0	0	0	0	0	0	0	0	0	0	0	0	0	0	0	0	0	0	0	0	0	0	0
802ee3a90a3d565a112627189d56ee34	0	0	0	0	0	0	0	0	0	0	0	0	0	0	0	0	0	0	0	0	0	0	15	0
1fc492befb9b1f82d0ae31eea4f9d71a	0	0	0	0	0	0	0	0	0	0	0	0	0	0	0	0	0	0	0	0	0	0	0	0
6d65fd094ee9cc3eba3079e067f9bcec	0	0	0	0	0	0	0	0	0	0	0	0	0	0	0	0	0	0	0	0	0	0	0	0
011c36cde2b620904921add0b5624ee1	177	0	0	0	0	117	428	0	253	30556	26395	31599	475	72071	6568	27468	1418	11459	28955	106029	22305	40697	10990	11770
59de27eb9fa2a04832cba57dd4fb425c	54	55	0	0	0	0	0	0	0	0	0	0	0	0	0	0	0	0	0	0	0	0	0	0
8dd41049f42047917a7c6520cba6749a	259	161	136	0	0	0	298	0	85	35	35	0	0	0	113	0	0	0	0	0	0	0	0	0
9cad2c6c594c139fb9a6670d4e52badb	0	0	0	0	0	0	6	333	9	0	0	0	0	0	33	0	0	0	0	0	0	0	0	0
0b3e909acd4ff947f6e23a121996a393	19	0	0	0	0	0	0	0	0	0	0	0	0	0	0	0	0	0	0	0	0	0	0	0
192f6675c845db9137a5f41d0273d19b	0	0	0	0	0	0	0	0	0	15	0	0	0	0	0	0	0	0	0	0	0	0	0	0
b102d53df335af34d8a736ecc24d0b9e	109	51	51	0	0	0	0	0	0	0	0	0	0	0	0	0	508	0	0	0	0	0	0	0
8dbf2552854195acd8a59096c9daced0	0	0	0	0	0	0	0	0	12	0	0	0	0	0	0	0	0	0	0	0	0	0	0	0
ce98aac3815c14afae2096714ce49eaa	0	0	0	0	0	0	0	0	0	14	16	0	0	0	0	0	0	0	0	0	0	0	0	0
87d4c1e627c9a8788a96ae5baa4dc1cd	0	0	0	0	0	0	0	0	0	0	0	0	0	0	0	0	0	0	0	0	0	0	0	20
dc2335c6803fc3e0a994db93c5b9b3ff	0	0	0	0	0	0	0	0	0	0	0	0	0	27	0	0	172	0	0	0	0	0	0	0
fffda5ba77a810f4672298f66029661b	0	0	0	0	0	0	0	0	0	0	0	0	0	0	0	0	67	0	0	0	0	0	0	0
f7fa576fc657fd5464703a44510ad4f4	0	0	0	0	0	0	0	0	0	0	0	0	0	0	0	0	169	35	0	0	0	0	13	10
0e5331ab88dd2a592641f540d8d1e32a	0	0	0	0	0	7	0	0	0	0	0	0	0	0	0	0	0	2	0	0	0	0	0	0
8c678e6c7e006d0146d66b4612c009e6	0	0	19	0	0	0	11	58	0	0	0	0	0	0	39	0	0	0	0	0	0	0	13	0
fe8fee04b89824aed90fe225b89dc0ed	0	0	0	0	0	0	0	0	0	0	0	0	0	0	0	0	0	0	0	0	0	0	0	0
fc4bc4885b098dba8f20602f97f3eb03	12	0	0	0	0	0	0	0	0	0	0	0	0	0	0	0	0	0	0	0	0	0	0	0
50735b4e8cf15c926f029aef5cbccbe0	0	0	0	0	0	0	0	0	0	54	73	92	0	0	0	0	0	0	0	0	10	0	0	0
8aebe7eac3f453aa7b76b3d89a9e8ed4	22	0	0	0	0	0	0	0	0	0	0	0	0	0	0	0	0	0	0	0	0	0	0	0
f9afb6ee9c16c6723eb2e91b7063fa62	0	0	0	0	0	0	0	0	0	0	0	0	0	0	0	0	0	0	0	0	0	0	0	0
82c98e83b539894aedd59ff304c9ffe3	23684	19134	17084	8253	1471	1887	501	515	46	478	758	266	238	0	69	0	689	100	54	0	0	0	0	0
07b59058ab31a6dbad919e6c7117ab74	0	0	0	21	0	0	0	0	0	0	0	0	0	0	0	0	0	0	0	0	0	0	0	0
ef1edc2b772ffa0cc8b3c1322cd33862	0	0	0	0	0	0	0	0	0	0	0	0	0	0	0	0	0	0	0	0	0	0	0	0
45fe68878f6d010044a853d55aae0b00	10	0	0	0	0	0	0	0	0	0	0	0	0	0	0	0	0	0	0	0	0	0	0	0
b1e71a6ed51f46dcbf39f65eca40d3d0	120	41	26	0	0	0	344	0	31	28	37	17	0	0	0	0	0	152	0	0	33	0	19	0
23de50d40d0e046122158c9b5cbd0a7d	0	0	0	0	0	0	0	0	0	0	0	0	0	0	0	0	0	0	0	0	0	0	0	0
2bcb93865ed3f04412fcc678d136ae09	0	0	0	0	0	0	0	0	0	0	0	0	0	0	0	0	0	0	0	0	133	0	0	0
974ba4f730de2f9864c342640a263184	12	0	10	0	0	0	0	0	0	161	161	87	0	0	0	0	0	0	0	0	0	0	0	6
56c057b44128cadc4becfdb8750e209b	17	0	0	0	0	0	0	0	0	0	0	0	0	0	0	0	0	0	0	0	0	0	0	0
7d68ddb748c735e1dd750c98780bc8e9	0	0	0	0	0	0	0	0	0	0	0	0	0	0	0	0	0	0	0	0	0	0	59	0
a4f014dd3848a099723719b7e9f87048	0	27	0	0	0	0	0	0	0	0	0	0	0	0	0	0	0	0	0	0	0	0	37	0
7961e4ef56500c0d80d0da720bc8cfef	852	729	294	0	0	854	0	845	0	159	153	67	0	0	0	0	0	0	0	0	34	0	55	0
146dac792ceba0b573a75f1549cf16fa	66	55	0	0	0	0	0	0	0	0	26	0	0	0	0	0	111	0	0	0	29	0	8	0
d0ed987ba4accc6fe0a189dfdeaba322	551	388	237	34	0	17	12	0	0	24	16	26	0	0	0	0	0	0	0	0	0	0	45	0
f5035ad1232b63143748b7fac62535d7	0	0	0	0	0	0	0	0	0	0	0	0	0	0	0	0	7	0	0	0	0	0	0	0
805255e60c5f201b8e37bb71ed6b5841	16125	14032	3526	2741	4605	2474	23402	9773	13141	1322	870	508	2926	100	2711	138	4296	906	854	0	891	0	1038	0
8cd6844985a1895c4b410813fb78f71a	0	0	0	0	0	0	0	0	0	0	0	0	0	0	0	0	0	0	0	0	0	0	0	0
125b96fcf338abf12c2f0f3eba4b8c52	0	0	0	0	0	0	0	0	0	0	0	0	0	0	0	0	0	0	0	0	0	0	0	0
b5d5e0f30d0686bb244e7c0fddda0689	68	16	11	0	0	0	0	0	0	0	0	0	0	0	0	0	0	0	0	0	0	0	0	0
b605e8175bfda577ab503f74e462cc17	0	0	0	0	0	0	0	0	0	0	0	0	0	0	0	0	0	0	0	0	0	0	0	0
7b9fb73b7a77c0092009e33d3907e99b	0	0	0	0	0	0	0	0	0	0	0	0	0	0	0	0	0	0	0	0	0	0	0	0
2ce8e962e0de63d6850752069a206e30	1238	1171	438	0	0	0	56	0	0	1675	801	578	52	0	0	0	0	0	0	0	0	0	86	20
208dd20696c3355bfd061f7808cf2b4b	0	10	0	0	0	44	0	31	0	0	0	0	0	0	0	0	0	0	0	0	0	0	85	4
b96d1ff5d2c1397eb37b19decb0a2290	0	0	0	0	0	0	0	0	0	0	6	0	0	0	0	0	0	0	0	0	0	0	0	0
9f593e65f2737a0c46e39133e8ff3816	0	0	0	0	0	0	0	0	0	0	0	0	0	0	0	0	0	0	0	0	0	0	13	0
0cc8bd00f51015fe548bdb9e308a61a7	24	33	0	0	0	0	0	15	0	0	0	0	0	0	0	0	0	0	0	0	0	0	0	0
4cd7601a61520f4b413162efad88ad2d	0	0	0	0	0	0	0	0	0	0	0	0	0	0	0	0	0	0	0	0	3	0	0	0
a4c4a42047c51b77b399ca47a66d098f	0	0	29	0	0	0	0	0	0	0	20	0	0	0	0	0	0	0	0	0	0	0	32	0
684905caf43a2d395bec775ff302e49e	0	0	0	0	0	0	0	0	0	0	0	0	0	0	0	0	0	0	0	0	0	0	0	0
6d56366c583a4fe3769c3ebfbcfc15bb	0	0	0	0	0	0	0	0	0	0	0	0	0	0	0	0	0	0	38	0	0	0	0	0
9ff2ee62d236c4a81adbcbb6318991ea	0	0	0	0	0	0	0	0	0	0	0	8	0	0	0	0	0	0	0	0	0	0	28	0
a213bf5215576d291653f6af623420e4	0	0	0	0	0	0	0	0	0	0	0	0	0	0	0	0	800	0	0	0	0	0	60	0
b748c438e13c75de764760905ce3afd3	9	0	0	0	0	0	0	0	0	23	25	0	0	0	0	0	0	0	0	0	0	0	0	0
13fbc749db8d03d13dbe60cbba836214	179	272	43	630	0	617	0	1493	0	191	415	61	832	0	58	0	1247	0	475	0	1165	8	256	0
03c3a643241a992c76adcc2c91d62b2c	0	13	0	44	0	9	24	0	0	0	0	0	0	0	63	0	114	0	0	0	0	0	0	0
27df0491d4a2926955f4216c08bc431e	28	0	0	82	0	0	0	0	0	0	0	5	0	0	0	0	0	0	0	0	0	0	0	0
1cfe3b0afd2ea11dfc72de07d7388b07	0	0	0	0	0	0	0	0	0	15	0	0	0	0	0	0	0	0	0	0	0	0	0	0
aa45f04b447022397b3826ff214ada1a	0	0	0	0	0	0	7	0	0	0	0	0	0	0	0	0	0	0	0	0	0	0	0	0
056f338882aede3587258a76ddcee335	0	0	0	0	0	0	0	0	0	0	0	0	36	0	0	0	0	0	5	0	0	0	0	0
c628db021a0d36cc052390c1bca022aa	255	90	0	0	0	0	0	0	0	88	103	40	0	0	0	0	0	0	0	0	0	0	26	0
175a90f553252c7ef2bab1d7f28df2fb	48	0	0	0	0	0	0	0	0	0	0	0	0	0	0	0	0	0	0	0	0	0	0	0
e02db5cb77bd23f8a10e9bd8ff6c3443	519	166	511	36	0	130	0	0	0	1562	610	692	12910	13	4790	0	5734	166	78	0	2953	0	775	0
f2c5a356897a67b61611eada866983d2	0	0	0	0	0	0	0	0	0	0	0	0	0	0	0	0	0	0	0	0	0	0	0	0
3ee05f167c1008596409e721b60af8a4	0	0	0	0	0	0	0	0	0	0	0	0	0	0	0	0	0	0	0	0	0	0	0	0
d124856b0baae40ae020e04c6e310e91	0	0	0	0	0	0	0	0	0	0	0	0	0	0	0	0	0	0	17	0	0	0	0	0
00893dc06bf16b2280c30bd54b3cb6f0	0	0	0	0	0	0	0	0	0	0	0	15	0	0	0	0	0	0	0	0	0	0	0	0
a7cf5fe8002be9c643aba4ea24591855	0	0	0	0	0	0	0	0	0	0	13	0	0	0	0	0	0	0	0	0	0	0	0	0
d41508fc660e369d77d68a6cf8524c00	0	0	0	0	0	0	0	0	0	0	0	0	0	0	0	0	0	0	0	0	0	0	0	0
9260caa8959d21ab201cb0ba846a9d10	35	15	0	0	0	0	0	0	0	0	0	0	0	0	0	0	152	0	0	0	0	0	0	0
9a6bf8ebbba303d92b1256a97c6dcc0a	0	0	0	0	0	0	0	0	0	79	172	37	0	0	0	0	55	113	0	24	70	26	92	34
d07dc71b89c2cbd3173d0beb76a1821f	0	0	0	0	0	0	0	0	0	0	10	0	0	0	0	0	0	0	0	0	0	0	0	0
7867b2492810ed13dea3a5f3bf20ba87	0	0	0	0	0	0	0	0	0	5	0	0	0	0	0	0	0	0	0	0	0	0	0	0
d8cd6801f8d73df6ad2d3acd01ba36e6	0	0	0	0	0	0	0	0	0	0	0	0	0	0	0	0	0	0	0	0	0	0	0	0
56edb1d055b8effb8336dfb8a027eb11	0	0	0	0	0	0	0	0	6	0	0	0	0	0	0	0	0	0	0	0	0	0	0	0
9ea459f0fff6197a90bf5421e32d1220	0	0	0	0	0	0	0	0	0	0	0	0	0	0	0	0	126	0	0	0	0	0	0	0
4750645fb225668c0a9f1e7780938491	349	183	114	40	0	45	0	0	0	0	0	0	0	0	0	0	0	0	0	0	0	0	0	0
5e8002c4b3a622613b38dd5e723e4dd2	0	0	0	0	0	0	0	0	0	0	16	0	0	0	107	0	0	0	0	0	0	0	149	0
e0e182075b25b5e8643968b507c8f08d	0	16	0	0	0	0	0	0	10	0	0	0	0	0	0	0	0	0	0	0	0	0	0	0
594324fb9f3f0d30281d0c65ab7f3955	69	16	0	0	0	0	0	0	0	145	46	24	0	0	0	0	0	0	0	0	0	0	291	0
b9f629886d1a4fa7743e3ae3c3c9f495	0	0	0	0	0	0	0	0	0	0	0	0	0	0	0	0	0	42	0	0	0	0	0	0
a743a9c635a95642b05bb774ded3314d	0	0	0	0	0	0	0	0	0	44	0	0	0	0	0	0	0	0	0	0	0	0	0	0
661a16eb0b501bbd5c2b1ac789616a4e	26	0	0	0	0	0	0	0	0	0	0	0	166	0	0	0	65	0	0	0	0	0	0	0
52f4de7adbc3fea36bbfc087821f57f3	0	0	0	0	0	8	0	0	0	0	0	0	0	0	0	0	0	0	0	0	0	0	0	0
a45589a3dfb9a5737f3006a324a8c92f	0	0	0	0	0	0	0	0	0	0	0	0	0	0	0	0	0	0	55	0	0	0	0	0
33fb6e564f81f4955e151faab0703be6	0	0	0	0	0	0	0	0	0	0	0	0	0	0	0	0	0	0	0	0	0	0	0	0
a83c0b7eb3e013584aee5049598aaf94	0	0	0	0	0	0	0	0	18	0	0	0	0	0	0	0	0	0	96	0	29	0	13	0
217d59e6cb235ba363db7984fcefcd38	0	0	0	0	0	0	0	0	0	0	4	0	0	0	0	0	0	0	0	0	0	0	0	0
eb4c3494e547a96391f76707b61b9d59	4	0	0	0	0	0	0	0	0	0	0	0	0	0	0	0	0	0	0	0	0	0	0	0
97ebe0cb5faa1cbcb99ac5db25a620bf	11	11	0	0	0	19	0	69	0	0	12	0	0	0	0	0	0	0	0	0	0	0	0	0
616ce53c116fcafaef5dd9e6a0a358d1	0	0	0	0	0	0	0	0	0	0	0	6	0	0	0	0	0	0	0	0	0	0	0	0
d082921c88374def18eedc9d63d85b79	0	0	0	0	0	0	0	0	0	0	0	0	0	0	0	0	0	0	0	0	0	0	17	0
0f83dc557e860c772d999567261f4c28	37	40	16	0	0	0	0	0	0	22	37	7	0	0	0	0	0	0	0	0	0	0	0	0
5545a894b7891446f3fec12b49d9d880	0	0	0	0	0	0	0	0	0	0	4	0	0	0	0	0	0	0	0	0	0	0	0	0
9c4730f76c0b4a522708ed4e05260f90	0	0	0	0	0	0	0	0	0	0	0	0	0	0	0	0	0	0	0	0	0	0	0	0
826c89174dbb0e0c5a1980c3ae7a501c	15	0	0	0	0	0	0	105	0	0	30	0	0	0	0	0	0	64	15	0	0	0	0	0
e0b6a628b1b769ccac3375f2d9992f50	0	0	0	0	0	0	0	0	0	0	0	0	0	0	0	17	0	0	0	0	0	0	0	0
218fb0a0b3c30d993c460dae8391ce7d	0	0	0	0	0	0	0	0	0	0	0	0	0	0	0	0	0	0	0	0	94	0	0	0
40dfbd4207772a2615d74f836c1861b3	0	0	0	0	0	0	0	0	0	0	0	0	0	0	0	0	0	0	0	0	0	0	115	0
e4b978433b26b0b9a48dc2562437e28a	0	10	0	0	0	0	0	0	0	0	0	0	0	0	0	0	0	0	0	0	0	0	0	0
23c2b98343e3882ff55f46bd3d9d4849	86	64	36	0	0	0	33	0	61	78	55	24	0	0	0	0	0	0	0	0	216	0	85	0
a997e8033e9228f20d92941371123444	0	0	0	88	0	0	0	0	0	0	0	0	0	0	0	0	0	0	0	0	0	0	0	0
f29728311f4de766e63fbfb919f80fa7	0	0	0	0	0	0	0	0	0	33	26	0	0	0	0	0	0	0	0	18	290	0	0	0
8c1556b68831eef37469478ccab048ea	0	0	0	0	0	0	0	0	0	18	24	15	0	0	0	0	0	0	0	0	0	0	14	0
f4d796afb06264bb34979aabdaba2dc5	0	0	0	0	0	0	0	0	0	0	0	7	0	0	0	0	0	0	0	0	0	0	0	0
fa5338fca9ea98df4a461452695bb620	0	0	0	0	0	0	0	0	0	110	204	23	0	53	0	95	0	524	382	396	566	328	341	130
16437491036eb586bb095bb914e2bfd8	10	0	0	0	0	0	0	0	0	0	0	0	0	0	0	0	0	0	0	0	0	0	0	0
8729ee7063760df70045c78d48890d2e	0	0	0	0	0	0	0	0	0	0	45	0	0	0	0	0	0	0	0	0	0	0	0	0
4806ac3f55434189047bf4c8d3f68856	0	0	0	0	0	0	0	0	0	0	0	0	0	0	0	0	0	0	0	0	0	0	7	0
98b718ee0fbdda3a05438dc15ff66462	0	0	0	0	0	0	0	0	0	0	0	0	0	0	0	0	0	0	0	0	0	0	0	0
a1868139f53f16dbddf33fea7cdb75a7	0	13	0	0	0	0	0	0	0	0	0	0	0	0	0	0	0	0	0	0	0	0	0	0
9a2e4c8bc0901585013080dcfdfeb9fd	0	0	0	0	0	0	0	0	0	0	0	0	0	0	0	0	46	0	0	0	0	0	0	0
8523c32f196d8f6bacbc23123737ea93	10	0	0	0	0	0	0	0	0	0	0	0	0	0	0	0	0	0	0	0	0	0	0	0
c17bd564b9bfc8b4cc7ce38d259abb1e	0	0	0	0	0	0	0	0	0	0	0	0	0	0	0	0	0	0	0	0	26	0	0	0
9be377f20b7581b39adf7a62a37061bc	42	26	0	0	0	0	10	0	0	26	26	0	0	0	0	0	0	0	0	0	0	0	36	0
fe5a0203092d1d4dc2aef9403f9dfab4	0	0	0	0	0	0	0	0	0	0	0	0	0	0	0	0	0	0	0	0	0	0	0	0
4aafc4b621362772cffe481c10ef81ec	0	0	0	0	0	0	0	0	0	31	0	0	0	0	0	281	0	101	0	0	0	0	143	7
49ce528ed6e34ee5620915092ac734a8	0	0	0	0	0	0	0	0	0	0	15	0	0	0	0	0	0	0	0	0	0	0	53	0
ac8253dfb6bee2dfb71a6712eb3088af	0	0	0	0	0	0	0	0	0	0	0	0	0	0	0	0	0	0	0	0	0	0	0	0
2cf077c91747906296c2ae74df8078f2	0	0	0	0	0	0	0	0	0	0	0	0	0	0	0	0	0	0	0	0	0	0	11	0
dc935d751c5def6a3c6887f6b72db40c	0	0	0	0	0	0	0	0	0	0	0	0	0	0	0	0	0	0	0	0	0	0	0	0
937d9ff01ccd2850ed5809b83a83d163	0	0	0	0	0	0	0	0	0	0	20	0	0	0	0	0	0	0	0	0	0	0	0	0
5fe08adf734267c4de00b66cd3a8ec1b	0	0	0	0	0	0	0	0	0	0	0	0	0	0	0	0	0	0	0	0	0	0	0	0
00e436f7e52567a22e9dbc2f4c73600f	0	0	0	0	0	0	0	0	0	0	0	0	0	0	12	0	0	0	0	0	0	0	0	0
d569ce06af7e6235fbb3a0f1945fa315	0	0	0	0	0	0	0	0	0	0	0	0	0	0	0	0	0	0	0	0	0	0	0	0
3899b9496b5d8a28b605fdc433942e48	0	0	0	0	0	0	0	0	0	0	0	0	0	0	0	0	0	0	0	0	0	0	0	0
a79346592ca48f6d407a81902a253e99	0	0	0	0	0	0	0	0	0	0	0	0	0	0	0	0	0	0	0	0	0	0	0	0
509b83e45c3a0e1aab1c41de48d2a356	0	62	0	0	0	0	0	0	0	0	0	0	0	0	0	0	0	0	0	0	0	0	0	0
2c8350e7a4f1b4334c0e6b9579e5c2a9	926	535	346	519	5710	429	3848	217	972	31	0	21	57	32	10	0	72	0	0	0	40	23	17	0
cbead0d867b988da00dfc1bf288d38c5	0	0	0	0	0	0	0	0	0	0	0	0	0	0	0	0	0	0	0	0	0	0	15	0
04d744b73cc17fb98a0dc35181d8aa77	146	170	373	0	0	0	0	0	0	125	135	136	0	0	0	0	0	0	0	10	0	0	20	0
f94a15d3cabfe7b6df09b62db3e96e7c	0	0	0	0	0	0	0	0	0	0	0	0	0	0	0	0	0	0	0	0	0	0	0	0
976e10f206b1a46bb4a93d5f2a17d13e	0	0	0	0	0	0	0	0	0	89	81	19	0	0	0	0	0	0	0	0	0	18	0	7
a8cfb478b3ef76e9a6f9edb043b447d8	0	0	0	0	0	0	0	0	0	0	0	0	0	0	0	10	0	0	71	0	0	0	0	0
b0f5b04c6c8728acd2d82da2441c8805	0	0	0	0	0	0	0	0	0	0	0	0	0	0	0	0	0	0	0	0	0	0	0	0
7a28c97cf12c121638adee6dedb35e9f	0	0	0	0	0	0	0	0	0	0	0	0	0	0	0	0	0	0	0	0	0	0	0	0
f999eadac4bbe7b67ac656fcfaa3c6ce	0	0	0	0	0	0	0	0	0	0	0	0	0	0	0	0	0	0	0	0	0	0	12	0
96f1356bd5f1d910b8e538d5af2ce2ec	0	0	0	0	0	0	0	0	0	0	0	0	0	0	0	0	0	0	0	0	0	0	0	0
2110028f09c76e408ba43d30e7529d98	0	0	0	0	0	0	0	0	0	0	8	0	0	0	0	0	0	0	0	0	0	0	0	0
d5ea2f4a268a1d85bab53c8b860e1f7f	0	0	0	0	0	0	0	0	0	0	0	0	0	0	0	0	0	0	0	0	0	0	0	0
d3bb313d44059f90b53ac425f8306623	22	0	0	0	0	0	0	0	7	18	0	0	0	0	49	0	59	0	11	0	116	0	253	0
c1de52fc1969da5e02f01aea1429af35	0	0	0	0	0	0	0	0	0	0	0	0	0	0	0	0	0	0	0	0	110	0	19	0
ddf287f60d53e1a5301a5e00a55d3f8f	49	25	0	0	0	0	0	0	0	0	0	0	0	0	0	0	0	0	0	0	0	0	0	0
f1ddf9c9bbba15b3904c9d7545c45f6f	0	0	0	0	0	0	0	0	0	0	0	0	0	0	0	0	0	0	0	0	0	0	6	0
c19b360a6e7d7c12292db009cd390c7e	0	0	0	0	0	0	0	0	0	0	0	0	0	0	0	0	0	0	0	0	0	0	0	0
70897391bfa8c3f668294baf5ff14e2b	0	0	0	0	0	0	0	0	0	0	0	0	0	0	0	0	0	0	0	0	0	0	0	0
144373240731a55a25d3e6719d33467a	24	0	14	0	0	0	0	0	0	31	32	18	0	0	0	0	0	0	0	0	0	0	0	0
c8fbb600f2c1a3fdbfd950c0b3d9f798	0	0	0	0	0	0	0	0	0	70	0	0	0	0	0	0	0	0	0	0	0	0	0	0
922778f78e9ad95eb152c6c58c068917	0	0	0	0	0	0	0	0	0	0	0	0	0	0	34	0	0	0	0	0	0	0	0	0
4fcb124d936cfb04661561f11180a75e	7	0	0	0	0	0	0	0	0	0	0	0	0	0	0	0	0	0	0	0	0	0	0	0
c52ddec761da2cce938b7816bec6f78b	0	0	0	0	0	0	0	0	0	0	0	0	0	0	0	0	0	0	5	0	0	0	0	0
858a8f08da07e9472e3aa0d6b1d0f6cb	0	0	0	0	0	14	10	0	26	0	0	0	0	0	0	0	128	0	0	0	0	0	16	0
958dad583e23882cf2532bf7a7b2f01a	20	0	0	0	0	0	0	0	0	0	0	0	0	0	0	0	0	0	0	0	0	0	0	0
863be320850a05285d591b2f87bb7df9	0	0	0	0	0	0	0	0	0	0	0	0	0	0	0	0	0	0	0	0	0	0	0	0
a5a943a4bfd5ab8927f65050afa668c9	22	24	0	0	0	25	0	0	0	0	0	0	0	0	0	0	0	0	76	0	69	0	117	0
11e4a08f7585864fde5d48fdf0f38c36	4886	1257	1100	601	75	593	494	228	365	734	550	810	0	0	0	0	147	52	17	0	34	0	81	0
fda32d6b3e88a0202bd78c61f378cc1e	0	0	0	0	0	0	0	0	0	21	9	21	0	0	0	0	0	0	0	0	0	0	0	0
f44df5def305638c2b88137d4e453915	0	0	0	0	0	0	0	0	0	0	0	4	0	0	0	0	0	0	0	0	0	0	0	0
27c02fbf0f5f8154f8edafb059ab8b2d	0	0	0	0	0	0	0	0	0	0	0	0	0	0	0	0	0	0	0	0	0	0	0	0
f2f589db76bc89a77118dfb7612b2247	22	29	0	0	0	0	0	0	0	68	29	31	0	0	0	0	0	0	0	0	0	0	0	0
9487c06c48633ab815c0ce422046b4a9	32	0	10	0	0	0	0	0	0	0	0	0	0	0	0	0	0	0	0	0	0	0	0	0
0876fa1d3a29d0b99187a0c0afb221e9	28	16	0	0	0	70	0	0	0	0	0	0	0	0	0	0	0	0	0	0	0	0	0	0
3300293d49043ca33a856bdbbd815dc9	0	15	0	0	0	0	0	0	0	0	0	0	0	0	0	0	0	0	0	0	0	0	0	0
5e4c1a52d89235fdbffe78e2fb1577d3	0	0	0	0	0	0	0	0	0	0	0	0	0	0	0	0	0	0	0	0	0	0	16	0
ae838e5d5a562e3f0eaa3366681ed62b	0	0	0	0	0	0	0	0	0	0	0	0	0	0	0	0	0	0	0	0	0	0	0	0
66ff5b98899d9ce0d2b89f2c2e2aac4c	2836	1194	1072	0	0	152	0	257	0	36	0	17	175	0	90	0	83	0	0	0	127	0	23	0
7de6a39dc1191a3e9b2eb375099a0ee5	0	0	0	0	0	0	0	0	0	0	0	0	0	0	0	0	0	0	0	0	0	0	0	0
bbabe16b2e0a8e5aeb0f2a5754cc49f6	9	0	52	0	0	0	0	0	0	113	481	0	0	0	0	0	0	76	0	0	0	41	34	0
1a6c6f477733862b794163dd05ebc4c1	80	12	0	40	0	0	0	0	0	0	0	0	0	0	0	0	0	0	0	0	0	0	0	0
ac5338ffc293e1697f1f2954662674e0	0	0	0	0	0	0	0	0	0	0	0	0	0	0	0	0	0	0	0	0	0	0	40	0
aed21f681b42a6fbc9d26df224c0ac12	0	0	0	0	0	0	0	0	0	0	0	0	0	0	0	0	0	0	0	0	0	0	0	0
c88ebadcda27d0472ae8597c8dd28c6e	0	0	0	0	0	55	0	0	0	0	0	0	0	0	0	0	0	0	28	0	0	0	0	0
09b6adf2f9415d36fe0f9ef1f0568890	30	0	0	0	0	0	0	0	0	13	33	0	18	0	0	0	0	0	0	0	0	0	9	0
3976aaa3566ed4ac00d39c02d9179623	0	0	0	0	0	0	0	28	0	0	0	0	0	0	0	0	0	0	0	0	0	0	0	0
8ee97cdf2fd7a7da6ac947936802f1d4	0	0	0	0	0	0	0	0	0	0	0	0	0	0	0	0	0	0	0	0	11	0	0	0
23b4da9cbd8f16bb60784b709b3c777d	0	0	0	0	0	0	0	0	0	14	0	0	0	0	0	0	0	0	0	0	0	0	0	0
cc77644d97efe4678a37e417526e2c3b	0	0	0	0	0	0	0	0	0	0	46	0	0	0	0	0	0	0	0	0	0	0	0	0
5e1ab1ba7eed537e923759372a661937	0	0	2	0	0	0	0	0	0	0	0	0	0	0	0	0	0	0	0	0	0	0	0	0
f7924526bd4fa09d02cc666fa355d20f	105	47	0	0	0	17	0	0	0	0	0	0	0	0	0	0	0	0	0	0	0	0	0	0
0ae6b0106baf45060f286a06589892ec	41	18	0	0	0	0	0	0	0	0	0	0	0	0	0	0	0	0	0	0	0	0	0	0
e9663e7ca6fb48b985a71af4ab686bd5	60	0	0	0	0	0	0	0	0	113	14	0	0	0	0	0	0	0	0	0	0	0	0	0
967231a3c919f3a83a684013bff89bff	0	0	0	0	0	0	0	0	0	0	0	0	0	0	0	0	0	0	0	0	0	0	0	0
94d6f808035d22e6714c26ea2f48eb31	0	0	0	0	0	0	184	0	0	0	0	0	0	0	0	0	0	0	95	0	284	0	0	0
fb18b34e196e13229f8cd8d467b9ad8f	0	0	0	0	0	0	0	0	0	0	0	0	0	0	0	0	0	0	0	0	0	0	160	0
b59273e7343e505d76b698a6ae818c65	0	0	0	0	0	0	0	0	0	0	0	0	0	0	47	0	0	0	0	0	0	0	16	0
589c1f58c9cbe0c4699a5ac5879b925f	0	0	0	0	0	0	0	0	0	6	12	8	0	0	0	0	0	0	0	0	0	0	0	0
b24a0dbb752589c9a141e4eeec08c0fd	0	7	0	0	0	0	0	0	0	0	0	0	0	0	0	0	0	0	0	0	0	0	0	0
73c018b73b063325c9a310f79c9937f2	0	0	0	0	0	0	0	0	0	0	0	0	0	0	0	0	0	0	140	0	0	0	0	0
2a2333535ceb56a1e53f6fc54047763a	1445	735	473	104	0	70	0	25	0	127	122	66	0	0	0	0	181	0	0	0	0	0	0	0
6ef7b2513da111a8565f74b6591cbbc5	0	0	0	0	0	0	0	0	0	26	73	0	0	0	0	0	0	0	0	0	179	0	0	0
d08d919bc80d9ebab0315e73411906c2	7	0	5	14	0	9	0	0	0	0	0	0	0	0	0	0	0	0	10	0	0	0	0	0
e8d5d82db42ba8bb86228ecda3b7910a	1461	100	1334	714	20455	84	49089	56	22753	3187	5784	1812	2188	10149	3157	6887	537	34844	0	5007	405	1209	7570	4829
11f72072059df804cb7e45ba4c559870	0	0	0	0	0	0	0	0	0	0	0	0	0	0	0	0	0	0	0	0	0	0	0	0
332ba4a27c5503d30ffec77d3f321bdf	9536	8739	3810	0	105	0	277	0	73	10467	6305	3584	0	18	0	0	0	47	0	0	289	40	100	28
c417822a2c5c6b684e5342e53709d59e	7	0	0	0	0	0	0	0	0	0	0	0	0	0	0	0	0	0	0	0	0	0	0	0
f62b99b47e790cd6c1460d74136a42fd	22	20	26	0	0	0	0	0	0	0	0	0	0	0	0	0	0	0	0	0	0	0	0	0
7cf4a0e75bf43a9ca4638ee13ba18001	0	0	0	0	0	0	0	0	0	0	0	0	0	0	0	0	0	0	0	0	0	0	0	0
1872f4f3e9d72874c7418eeaff148954	8479	4824	3276	15059	15607	3070	2543	3236	3759	323	170	218	308	54	233	0	1036	467	110	0	280	67	664	85
a038b09d82f48a2f8d6c2a36106b4c8d	0	0	0	0	0	0	0	0	0	0	0	0	0	0	0	0	0	0	0	0	0	0	0	0
a440c388717aa03dc4bc077df473e3d0	0	0	0	0	0	0	0	0	0	10	16	0	0	0	0	0	0	0	0	0	0	0	22	0
f5c61e7d1374512bfb5e9b4eede474ea	0	0	0	0	0	0	0	0	0	0	0	0	0	0	0	0	0	0	0	0	0	0	0	0
90fda34042f55edb7dbc8151ee4b11fc	0	0	0	0	0	0	0	0	0	0	0	0	0	0	0	0	0	0	0	0	0	0	7	0
f8611c98d39f4ace021e948eb4fc57fc	0	0	0	0	0	0	0	0	0	0	0	0	0	0	0	0	0	0	0	0	0	0	0	0
3e6d9ab160d5b8419df5bdf428e14848	42	0	22	0	0	0	0	0	0	0	0	0	0	0	0	0	0	0	0	0	0	0	0	0
4a2e9eaf05fe3260491baf2f241a7f2f	0	0	0	0	0	0	0	0	0	20	0	0	0	0	0	0	0	0	0	0	0	0	0	0
a5644829e36da57928f93ebb40471e96	0	0	0	0	0	0	27	0	0	0	0	0	0	0	0	0	0	0	31	0	0	0	0	0
c4b81fb5d9a09bd19b37c489f378fcf8	0	0	0	0	0	0	0	0	0	0	0	0	0	0	0	0	0	0	0	0	117	27	0	0
9e3f3637c5cd85d7795b027a5c3dd653	57	29	0	284	94503	257	97990	632	208938	1634	3056	974	246	163379	2664	67888	1072	20539	32788	12661	11588	905	2538	388
3fb5b9b23cc9812503c5c45cb41ec107	0	0	0	0	0	0	0	0	0	0	0	0	0	0	7	0	0	0	0	0	0	0	0	0
5d0b04b98270eb25ef1e647446fab4b3	0	4	0	0	0	0	0	0	0	0	0	0	0	0	0	0	0	0	0	0	0	0	0	0
0e67b2c7afe814f6986a6e1bb2e2b772	0	0	0	0	0	0	0	0	0	0	23	7	84	0	0	0	66	0	10	0	0	0	56	0
b72b56879b76c536f6555625836fb3f0	22	16	13	0	0	0	0	0	0	0	0	0	0	0	0	0	0	0	0	0	0	0	0	0
d8dec4a0d20754b7fd56f9b0d86eae91	0	0	0	0	0	0	0	0	0	0	66	0	0	0	0	0	0	0	0	0	0	0	12	0
8ad31b3087ba83532ca06fff1ce53c81	0	0	0	0	0	0	0	0	0	0	0	0	137	0	0	0	0	0	0	0	0	0	25	0
955b1f3d31bef56f38dd3828e7f1d236	0	0	0	0	0	0	0	0	0	0	0	0	0	0	0	0	0	0	0	0	0	0	24	0
3bd5cd55bbdee8df11334632f093deac	0	0	0	0	0	0	0	0	0	0	0	0	0	0	0	0	0	0	0	0	0	0	31	0
6a1cbd00c11911a3b6bd44cba52d8545	0	0	0	0	0	0	0	0	0	13	0	0	0	0	0	0	0	0	0	0	0	0	0	0
cad9cf56a16dee1306e132dbd8ca585d	0	0	0	0	0	0	0	0	0	0	0	0	175	21	0	0	0	0	0	0	0	0	0	0
725aade2af40f1b6ec2c043575eee7ad	0	0	0	44	0	0	0	0	0	0	0	0	0	0	0	0	0	0	0	0	0	0	0	0
656b282767f6c785b92cb3da07560cda	4433	2972	1436	1155	3490	951	1350	731	234	1118	696	704	1632	34	1209	0	5844	782	82	0	778	11	887	16
afec62ec6da0ab396606b9381219c92e	0	0	0	0	0	0	0	0	0	0	0	0	0	0	0	0	0	0	0	0	0	0	0	0
982a4c39c2ad07efa3f97bce65eb2e5d	7	0	0	0	0	0	0	0	0	118	77	72	0	0	0	0	0	0	0	0	0	0	8	0
9ee568fa847c18e37ccc48c676a78a7b	0	0	0	0	0	0	0	14	0	0	20	0	0	0	200	0	0	0	0	0	0	0	0	0
0e65bf931f63d03ee0a4ff0e54bda59b	11	0	0	0	0	0	0	0	0	0	0	0	0	0	0	0	0	0	0	0	0	0	0	0
a2b2c59fe814fe6f5c65e29414fff622	0	0	0	0	0	0	0	0	0	0	0	0	0	0	0	0	0	0	0	0	0	0	0	0
7948bc305735bb59951e9fd464637a45	0	0	0	0	0	0	0	0	0	10	0	0	0	0	0	0	0	0	0	0	0	0	0	0
8ebacfc1f8cceb7f3f7e8020decbe336	0	0	0	0	0	0	7	0	0	0	0	0	0	0	0	0	0	0	0	0	0	0	0	0
b3f066fb344514f1389a8974fe9cc14c	0	0	0	0	0	0	0	0	0	55	47	26	182	0	0	0	0	0	0	0	55	0	21	0
ca182aee238a92416a5a4497ffc82079	51	0	0	0	0	0	0	0	6	32	22	8	0	0	0	0	0	234	0	0	0	0	0	16
aa85f5f50b5c4180ce66535c7a6316fa	0	0	0	0	0	0	15	0	0	0	0	0	0	0	0	0	0	0	0	0	0	0	0	0
f19c035db6b98d7b17b1190b4040b348	0	0	0	0	0	0	0	0	0	22	0	0	0	0	0	0	98	0	0	0	0	0	0	0
3c97dbdf35e0d374470220dcb85f7895	0	23	12	0	0	0	22	0	0	0	38	0	0	0	0	0	0	25	0	0	0	0	68	0
765a5992753c5e37518df22cf0bbf93d	0	0	0	0	0	0	0	0	0	0	0	0	0	0	0	0	0	0	0	0	9	0	0	0
51eece218af255bd98d4a46cd203c65a	0	0	0	0	0	0	0	0	0	0	0	0	0	0	0	0	82	0	0	0	0	0	9	0
78e9022c25ca85594895d9751c03e2f3	0	0	0	0	0	0	0	0	0	0	0	0	0	0	0	0	0	0	0	0	0	0	0	0
e320c5c7f4102e2cb4c744ee83ddcb97	0	0	0	0	0	0	0	0	0	0	0	0	0	0	0	0	0	0	0	0	0	0	42	0
1e0929e4d131adbb758852ed0320c304	48	33	7	0	0	42	0	0	0	0	21	41	0	0	0	0	0	0	0	0	0	0	0	0
cf19c79e7898421dacdc51fc78002d29	48	7	0	0	0	0	0	0	0	26	20	0	0	0	0	0	0	0	0	0	0	8	0	0
322738786504de5d513bafd09622dd58	0	0	0	0	0	0	0	0	0	0	0	0	0	0	0	0	0	0	0	0	323	199	123	0
309e7d5b8ca9b3e7ea025e068b4c9773	0	0	0	0	0	0	0	0	0	15	51	5	0	0	0	0	0	0	0	0	0	0	0	0
7d7edcd882d5dba56d9821fbbbb15b0a	194	141	19	0	0	0	0	0	0	0	20	22	0	0	0	0	0	0	0	0	0	0	66	0
23b13d4771151fc011fb02c7138aeb39	198	89	58	0	236	0	0	0	26	17	7	0	0	0	214	0	0	0	0	0	0	0	0	0
eea9590eed3825b4073f133b3a83c1c3	0	0	0	0	0	0	40	0	0	0	0	0	0	0	0	0	0	0	0	0	0	0	0	0
44a319e902e758826b8fa48f0f9270f9	26	12	0	0	0	0	0	0	0	0	0	7	0	0	0	0	0	0	0	0	0	0	0	0
59ee8338082d9060201505a544488e1b	21	36	17	0	0	0	0	0	0	0	8	0	0	0	0	0	0	0	0	0	0	0	0	0
2e23239037cd6998279f1f2eae8dae67	0	0	0	0	0	0	0	0	0	0	0	0	0	181	1299	0	0	0	0	0	0	0	0	0
8ef1b4e181e19cd3141a673436957d59	44	14	28	0	0	0	0	0	0	40	0	0	0	0	0	0	0	0	0	0	0	0	0	0
be1b86c2affe4605be85234978adb09b	0	0	0	0	0	0	0	0	0	0	0	0	0	0	0	0	0	0	0	0	0	0	0	0
7ca9864afe04b9b3be6f4af492b3ea64	0	0	0	0	0	0	0	9	0	0	0	0	0	0	0	0	0	0	0	0	0	0	0	0
1121fcb1e945c2922288d0ae23f48e15	0	0	0	4	0	0	0	0	0	38	39	23	306	0	0	0	49	0	0	0	0	0	84	0
30f18e2c86a06b100eae70a90d2a7131	49	0	19	0	0	0	0	0	0	47	91	32	0	0	0	0	0	0	0	0	93	0	0	0
ac1ad4e5afe8d90a364620d9b648eaff	0	0	0	0	0	0	0	0	0	0	0	0	0	0	0	0	0	0	0	0	0	0	7	0
fbee4df6ce2431c7a9c7e5b88a7ab369	0	0	0	0	0	0	0	0	0	0	0	0	0	0	0	0	0	0	0	0	0	0	0	0
b7a4069ba73cc6b69f803a27bbc8d2b6	0	0	0	0	0	0	0	0	0	0	0	0	0	0	0	0	0	0	0	0	0	11	0	0
ac912c3290c5c44f9af34c765cbe8c9f	199	147	57	40	120	38	1043	0	248	52	35	27	0	0	0	0	34	21	18	0	164	23	81	15
8641f61ce89ea64b133007a44f90dc44	0	0	0	0	0	0	0	0	0	0	0	0	0	0	0	0	0	0	0	0	0	0	0	0
1e49ff0a7b570a5b398c35109b44a72e	12	0	0	0	0	0	0	0	0	0	0	0	0	0	0	0	0	0	0	0	0	0	0	0
441c6f3d162682e18e5b8223d4d9c796	44	0	12	0	0	0	0	32	0	53	48	31	449	0	235	0	108	0	0	0	395	0	174	0
c926216566ffaf0a874d2363e91f2603	65	30	0	0	0	0	0	0	0	0	0	0	0	0	0	0	0	0	0	0	0	0	40	0
01701a115a27fdc68f4a16b83853cd98	0	0	0	0	0	0	0	0	0	0	0	0	0	0	0	0	0	15	0	0	0	0	0	0
759d5e41ca750b1a67f1975d61eb181c	0	0	0	0	0	0	0	0	0	0	0	0	0	0	64	0	0	0	287	0	101	0	139	0
c0a9bd42182bb88d67b8d2279bfa3a38	29	0	17	0	0	0	0	0	0	0	0	0	0	0	0	0	70	0	0	0	0	0	40	0
ff2bd47d53c37bb62cfe917cf581678a	0	0	0	0	0	0	0	0	0	0	0	0	0	0	0	0	0	0	0	0	0	0	0	0
6835fe33e224854b042879cad5a8fe58	134	79	34	0	0	116	40	86	0	14	19	0	31	0	7	0	68	16	24	0	29	0	60	0
5805a06cc68e40bf90fa1bd6320d6ef2	0	0	0	0	0	0	0	0	0	0	0	0	2	0	0	0	0	0	0	0	0	0	0	0
2d35628327a044e11676acb600460b8d	0	0	0	0	0	0	0	0	0	0	0	0	0	0	0	0	0	0	0	0	0	0	0	0
2a1f9d77cb546dd636ce7067769cd56d	0	0	0	0	0	0	0	0	0	0	0	0	0	0	0	0	0	0	0	0	0	0	0	0
7735c6aaf630682875445bbc76372353	49	14	0	27	0	0	103	0	17	30	33	0	0	0	0	0	606	328	513	31	110	0	133	43
dc5d8bbd1c5a9daa60696a04c267d2ba	0	0	0	0	0	0	0	0	0	0	0	0	0	0	0	0	0	0	0	0	0	0	13	0
03a4fb7a0198b2c3c8845c586089e19e	0	0	0	0	0	0	0	0	0	0	0	0	0	0	0	0	0	0	0	0	0	0	0	0
4a2f25f18771af216eb7cc3de4ce13b3	51	0	0	0	0	0	0	0	0	0	0	0	0	0	0	0	0	0	0	0	0	0	0	0
f479dc5e145bf68a74776adf0691ff2a	86	26	34	0	0	0	190	0	6	183	150	132	0	8	0	12	0	226	105	34	21	7	71	0
68a68bef3950faa10fb80b46b7bbd8b6	0	0	0	0	0	0	0	0	0	0	0	0	0	0	0	0	0	0	0	0	0	0	0	0
f78e3efae902db97e3f4ee8520f5cc31	0	0	0	0	0	0	0	0	0	0	0	0	0	0	0	0	0	0	27	0	0	0	0	0
c3d5b72dea05c93659cf0257acd13203	52	0	30	0	0	0	0	0	0	0	0	0	0	0	0	0	0	0	0	0	0	0	0	0
f2c1a7608cb8aaa43c6647e11ff845e8	0	0	0	0	0	0	0	0	0	0	12	15	0	0	0	0	0	0	0	0	0	0	0	0
41c856dbb2100221b6609cccb31e4da7	0	0	0	0	0	0	0	0	0	0	0	0	0	0	0	0	0	0	0	0	0	0	0	0
18f617c9ff961a45afc25557233ff6b9	0	0	0	0	0	0	0	0	0	0	0	0	0	0	0	0	0	0	0	0	0	0	0	0
d3b40e0990661da90255278a00e422b8	732	779	255	0	0	0	0	0	0	418	549	344	0	0	0	0	150	0	0	0	0	0	0	0
085a8edc2c446a37b9a78f740ee67689	0	0	0	0	0	0	0	0	0	0	0	0	0	0	0	0	0	0	0	0	0	0	0	0
ded486bd4d5155476193346ea98144a7	0	0	0	0	0	0	0	0	0	0	0	0	0	0	25	0	0	0	0	0	0	0	8	0
bda148a90ca25985224d91995aaa943c	6	0	0	0	0	0	0	0	0	0	0	0	0	0	0	0	0	0	0	0	0	0	0	0
7811c08d52919c541d0a0eaea631c7da	0	0	0	0	0	0	0	0	0	0	0	0	0	0	0	0	0	0	0	0	0	0	11	0
e03d5579471371d01418fd20a46d4970	0	0	0	0	0	0	0	0	0	0	0	0	0	0	0	0	0	0	0	0	0	0	0	0
c2eb4c2e941d620f4c4b5495293ab623	0	0	0	0	0	0	0	0	0	0	0	0	0	0	0	0	0	0	0	0	0	0	0	0
0294f3240dcf90705489288906cdf6bb	0	0	0	0	0	0	0	0	0	0	0	0	0	0	0	0	16	0	0	0	0	0	0	0
f1e9091198911e62cb2012cd2722c0f1	0	0	0	0	0	9	0	0	0	0	0	0	0	0	0	0	0	0	0	0	0	0	0	0
535c83c5211f8b3dddc88f7d0eb3d3f7	36	30	27	0	0	0	0	0	0	19	34	0	0	0	0	0	0	0	0	0	0	0	0	0
51ec09bbf9d40ce8bd249f2b3f952b10	0	0	0	0	18	0	31	0	0	25	21	0	0	0	0	0	0	39	0	0	0	0	0	0
b1c8e3089f2d9047d15896ae575c290a	0	0	0	0	0	0	0	0	0	0	0	0	0	0	0	0	0	0	0	0	16	0	0	0
75049df8b62254d1e9987766d4c3ddd8	0	0	0	0	0	0	38	0	0	0	0	0	0	0	0	0	0	0	0	0	0	0	0	53
c9551449ff69858d1ef3e19a501c3526	0	0	0	0	0	0	0	12	0	0	0	0	0	0	0	0	0	0	36	0	0	0	0	0
6e48cb3a8b0314ac322146cc5669263d	0	0	0	0	0	0	0	0	0	0	0	0	0	0	0	0	0	0	0	0	0	0	0	0
4002a3a334d8ec6f2cb973b6640c2875	0	0	0	0	50	0	0	0	0	0	0	0	0	0	0	0	0	0	0	0	0	0	0	0
8f09c5a86f57bbfd369a8e99864490e5	0	0	0	0	0	0	0	0	0	0	0	0	0	0	0	0	0	0	0	0	0	0	0	0
611d9c38abab6014003745b5febce1f9	0	0	0	0	0	0	0	0	0	0	0	0	0	0	0	0	0	0	0	0	24	0	0	0
545cc20a0b0056c91ff623b226c0baf9	0	0	0	0	0	0	0	0	0	0	0	0	0	0	0	0	0	0	0	0	0	0	69	0
a0dd86c50b1a784d1d8a9f2956329843	0	0	0	0	0	0	0	0	0	0	0	0	0	0	52	0	0	0	0	0	0	0	17	0
1547e59ec961306e96363dd6a37930f4	0	0	0	0	0	0	0	0	0	0	0	0	0	0	0	0	0	0	0	0	0	0	0	0
57e46a7c8cd5735106e9b3b4c9b78830	0	0	0	0	0	18	0	0	0	0	0	0	0	0	0	0	0	0	0	0	0	0	0	0
e016b62c24be2fc568219c50bf203014	0	0	0	0	0	0	0	0	0	0	0	0	0	0	0	0	0	0	0	0	9	0	0	0
e0eca44fbd67407eb3405150bbb29a3c	0	0	0	0	0	0	110	0	10	17	24	0	0	12	0	23	0	1009	21	83	0	53	86	41
b056434a0415dc70925b6e1ccc4554fd	15	0	0	91	0	0	0	0	0	0	0	0	0	0	43	0	0	0	0	0	0	0	82	0
bf8b1ba6e5a52319d8cfd2e9c559e9ed	0	0	0	0	0	0	0	0	0	0	0	0	0	0	0	0	0	0	0	0	0	0	18	0
c7a12088949c4d64f616d95999be1a0f	0	0	0	0	0	0	0	0	0	0	5	0	0	0	0	0	0	0	0	0	0	0	0	0
88165b1923cb1e94df6a8c1a4dfd7d4e	9	0	0	0	0	0	0	0	0	0	0	0	0	0	0	0	0	0	0	0	0	0	0	0
ecbc9096b9083427ae523be79f109e78	0	0	0	0	0	0	0	0	0	0	0	0	0	0	0	0	0	0	0	0	0	0	0	0
006ddf214c1d53d0030470a7cc624c81	0	0	0	0	0	0	0	0	0	17	0	0	0	0	0	0	0	0	0	0	0	0	0	0
3ca8963a8eceb4022f8bdc7ab3de8dca	0	0	0	0	0	0	0	0	0	0	0	0	0	0	0	0	0	0	0	0	0	0	0	0
3542f9e5474cb26a3de0d3de23703dd5	0	10	0	0	51	0	0	14	0	0	0	0	0	0	0	0	0	0	0	0	0	0	0	0
707acc8745fd42b331b6c9bf88482da3	0	0	0	0	0	0	0	0	0	0	0	0	0	0	0	0	0	0	0	0	0	0	0	0
ec6f07f5cd44c133c6e6d589ccd7d53a	0	0	0	0	0	0	0	0	0	0	0	0	0	0	0	0	0	0	0	0	0	0	0	0
4276a2b734818414342684928481cd1e	0	0	0	0	0	0	0	0	0	0	0	0	0	0	0	0	0	0	0	0	0	0	0	0
9999ed424be67a0165c2160ac29e0628	0	0	0	0	0	0	0	0	0	0	0	0	0	0	0	0	0	0	0	0	0	0	0	0
630e378eee124870792c99cfe075261b	0	0	0	0	0	0	13	0	8	0	0	0	39	0	0	0	104	43	0	0	25	0	21	0
92942bf257cdbb091531904e84fc2fde	0	0	0	0	0	0	0	0	0	0	0	0	0	0	0	0	0	0	0	0	0	0	0	0
1b7ec2907af95c7fff9fbd5fb4316d53	3	0	0	0	0	0	0	0	0	0	0	0	0	0	0	0	0	0	0	0	0	0	0	0
01f1609ccc517cf9c0c052582de1ad99	0	0	0	0	0	0	0	0	0	0	0	0	0	0	0	0	0	0	0	0	0	0	0	0
b17869fed317ea8088d9ce681b311587	0	0	0	0	0	0	0	0	0	101	191	37	0	0	0	0	0	0	0	0	0	18	0	0
2d2392ba0ad8a2fd2b2386847d467401	0	0	0	0	0	0	0	0	0	0	0	0	0	0	0	0	0	0	0	0	0	0	0	0
73886bf8589395ec3ffe0993ca755980	117	108	34	0	0	0	0	0	0	70	91	30	413	0	0	0	0	0	0	0	0	0	0	0
8a452d126796dfce0cf2fcfc8a697031	375	184	107	0	314	0	28	0	0	0	0	0	8	0	0	0	0	0	0	0	11	0	0	0
7c631e64513d3e35aed76f375d9595a9	0	0	0	0	0	0	0	0	0	0	0	0	0	0	0	0	0	0	0	0	0	0	0	0
ac149fbcdd43205ed7e62fb5ace21570	0	0	0	0	0	0	0	0	0	0	0	0	0	0	0	0	0	0	0	0	0	0	0	0
25b24688d3561ca22ec703a3f261ed9e	0	0	0	0	0	0	0	0	0	0	0	0	0	0	0	0	0	0	0	0	0	0	0	0
689566948ae0a0d5d1a45e02a756763b	0	0	0	0	0	0	0	0	0	36	0	0	0	0	0	0	0	246	0	0	349	125	33	16
5074cc1e15276aa44af9cd9e2cfbb24f	0	0	0	0	0	0	0	0	0	0	0	0	0	0	0	0	119	0	0	0	60	0	10	0
84eaa5fad85971c1b9dd35423efecec7	0	0	0	124	0	32	0	0	0	0	0	0	0	15	0	7	60	0	0	0	0	0	0	0
840107e585bf39ebc7a2456c55d714c1	0	0	0	0	0	0	0	0	0	0	6	6	0	0	0	0	0	0	0	0	0	0	0	0
9c56a8b024cfaf04a026e766e3d5cf3f	0	0	0	0	0	0	0	0	0	0	0	0	0	0	0	0	0	0	0	0	0	0	29	0
1fe9bd675030c9e55ffbed29c8cd7feb	0	0	0	0	0	0	0	0	0	33	5	12	0	0	0	0	0	0	0	0	0	0	0	0
61d22eea6bb908e9da01b2f897999295	0	0	0	0	0	0	0	0	0	32	0	0	0	0	0	0	0	0	0	0	0	0	0	0
1d9271a94b9be5d7669839149b5237d5	0	0	0	0	0	15	0	0	0	0	0	0	0	0	0	0	0	0	0	0	0	0	0	0
cb07772e2968fa3ce47a91492144b3b6	0	0	0	0	0	0	0	0	0	8	0	0	0	0	0	0	0	0	0	0	0	0	0	0
c99d541eb63efe7d0332f8ad5534bb81	0	0	0	0	0	0	0	0	0	0	0	0	0	0	0	0	0	0	0	0	0	0	0	0
11c421aad96269d2dcf3b1e32f915a95	87	33	0	0	0	0	0	0	0	89	20	0	0	0	0	0	0	0	0	0	76	0	0	0
9d7cc2464d1863361b2e4935336beb48	54	38	25	21	0	63	0	23	0	26	64	49	63	0	19	0	33	0	0	0	26	0	8	0
5668caccc0a4a2308b09cca3f2522fa7	0	0	0	0	0	0	0	0	0	61	268	58	0	163	1595	16	0	143	2392	0	518	0	0	0
54de7cd6de4c79026281ecaad3915621	0	0	0	0	0	0	0	0	0	0	0	0	0	0	0	0	0	193	0	0	0	0	0	0
a22d6de72b6edfbf616ae7c64646d97e	0	0	0	0	0	0	0	0	0	0	0	0	0	0	0	0	0	0	0	0	0	0	0	0
c59ffc1d84fd1b362222e33bdcd5f2f4	18	0	0	0	0	0	0	0	0	0	17	0	0	0	0	0	0	0	0	0	0	0	0	0
190caeb854a20d7e7cdaa27d01d1f4f1	0	0	0	0	0	0	0	22	0	0	0	0	0	0	0	0	0	0	0	4	0	0	0	0
8c8c1d82f3d03a4cef5a3509a7a931d9	2621	3108	1042	0	0	4	0	0	0	1671	1830	897	0	0	0	0	0	0	0	0	0	0	0	0
a7a3264efe45b283e3229eff2e1cd490	0	0	0	0	0	0	0	0	0	26	0	0	0	0	0	0	0	0	0	0	0	0	0	0
94c79cb838827d2c593f380f7999a0ce	0	0	0	0	0	24	0	0	0	37	52	14	0	0	0	0	0	0	0	0	45	0	0	0
04ec5e93443877e9614d9c6b255b9cfc	198	122	44	0	0	133	0	0	44	296	530	146	0	0	402	12	0	0	954	0	2200	12	3442	28
09ab2275fea34539ab8a5a290abc5587	19	21	0	0	0	0	0	0	0	12	0	0	0	0	0	0	0	0	0	0	0	0	0	0
77cf5a4d84bf78e64a9026a88b8630ff	0	0	0	0	0	0	0	0	0	25	91	45	0	0	0	0	0	0	0	0	0	0	0	0
d6fff92986b6d70ce069ff87e40c348c	18	35	21	0	0	72	0	63	0	0	0	0	0	0	0	0	0	0	0	0	44	0	21	0
4e91e09cf56b1feff07d8dec8c6a0cac	0	0	0	0	0	0	0	0	0	0	0	0	0	0	0	0	0	0	0	0	0	6	0	0
bd2c38586410a17a9d42200e1e3b6fd2	0	0	0	0	0	0	0	0	0	0	0	0	0	0	0	0	0	0	0	0	14	0	19	0
156eb1312c3891b98bd3f198dc7e0413	20607	21679	8987	293	6	799	9	935	4	864	932	427	1747	0	443	0	0	0	8	0	433	8	213	0
06b3ea2bdcdf65cfd8c0cd682a94c63d	0	3	0	0	0	0	0	0	0	0	0	0	0	0	0	0	0	0	0	0	0	0	0	0
81e8afd7e47bdea2ea73d471b0588d7f	36	47	0	0	0	0	0	0	0	0	0	0	0	0	0	0	0	0	0	0	0	0	0	0
5fc502284de5c153a127470df1d0ce68	0	0	0	0	0	0	0	0	0	0	0	0	0	0	0	0	0	0	0	0	0	0	36	0
d27f1c349cd7c1638fd28d8c74504e8b	0	0	0	0	0	0	0	0	0	15	0	0	0	0	0	0	0	0	0	0	0	0	0	0
8e0936bd024d88218c847943e2f6cbd5	476	275	91	0	0	0	0	0	0	105	113	30	0	0	0	0	0	0	0	0	0	0	0	0
0444054813cd9ba167d0f7f1f932556d	0	0	0	0	0	0	0	259	0	58	102	0	0	35	0	0	0	653	0	58	0	197	0	12
5664184d163eb2e2a88a10577bdf1814	0	0	0	0	0	0	0	0	0	0	0	0	0	0	0	0	0	0	0	0	0	0	0	0
3a789d553df6bb3f824c630c1ebb095c	0	0	0	0	0	0	0	0	0	0	20	0	0	0	0	0	0	0	0	0	0	0	0	0
104f2f4d24ae8bd36c3b7afa12c80b3d	0	0	0	0	0	0	0	0	0	0	0	0	0	0	0	0	0	0	0	0	0	0	0	0
d91520a2c37e88d726ac705f9af00592	0	0	0	0	0	0	0	0	0	0	0	0	0	0	0	0	0	0	0	0	0	0	0	0
7dfd6e11b26d251c28baec88a9c1aff9	0	0	0	0	0	0	0	0	0	0	0	6	0	0	0	0	0	0	0	0	0	0	0	0
39856e2d265909f01ffda665032ee6f3	76	68	23	0	0	59	0	0	0	0	21	0	582	0	0	0	161	0	0	0	0	0	0	0
2498aefa424220677cd39eaa82deb78c	0	0	0	0	0	0	0	0	0	0	0	0	0	0	0	0	0	0	0	0	0	0	0	0
6f2fdfc6e345d84438a4fc1d53f0470e	0	0	0	0	0	0	0	0	0	28	40	0	0	0	0	0	0	0	0	0	0	0	0	0
dc09f7813d21503aa6c361c591285fcd	1863	1152	357	274	0	652	63	239	0	690	810	341	786	0	0	0	1128	0	124	0	549	0	453	0
3d9ecee68a508cb301d4f260078a3d2e	0	0	0	0	0	0	0	0	0	0	0	0	0	0	0	0	0	0	0	0	0	0	0	0
41d874e94c9df131a28a3b9fb8ccc8c6	5	0	0	0	0	0	0	0	0	0	33	15	0	0	0	0	0	0	0	0	0	0	0	0
5960fbd301ee59d811dedf492efe805d	0	0	0	0	0	0	3	0	12	32	107	37	582	40	483	47	144	0	196	0	61	0	293	0
16ae93a9e03a3190b8a00f32fc684bb3	0	0	0	0	0	0	0	0	0	73	0	14	0	0	0	0	0	26	0	0	105	0	153	2
9ba69b8bde52a8c09455e3a9e67634fb	22	25	0	0	0	0	0	0	0	0	0	0	0	0	0	0	0	0	0	0	0	0	0	0
401add51dda2cdb038c03d5290fcb33f	24	0	0	0	0	0	0	0	0	0	0	0	0	0	0	0	0	0	0	0	0	0	0	0
f401dc6fd0441722bc7400b8c2b968ca	0	24	0	0	0	0	0	0	0	0	0	0	0	0	70	0	0	0	0	0	0	0	0	0
7034c0592ac2d94bdc8053e669d0587c	0	0	0	0	0	0	0	259	10	0	0	0	0	0	0	0	0	0	0	0	0	0	0	0
88abf552ec4737b03625d57bae4ced35	0	0	16	0	0	0	0	0	0	0	0	0	0	0	0	0	0	0	0	0	0	0	0	0
51dfda61c90ebf1781ab61c2a823f996	0	0	0	0	0	0	0	0	0	0	0	0	0	0	0	0	0	0	0	14	0	0	0	0
daa19601084bde3b8dfc1ea2ce587fd9	0	0	0	0	0	0	0	0	0	0	0	0	0	0	0	0	0	0	0	0	0	0	0	0
c9686a27744dc884f1146cee86b9fb82	2380	2817	1513	0	0	0	7	47	0	347	255	129	0	0	0	0	0	0	0	5	70	0	22	0
3fbd3d5bd2c2fbd19ad5d781c6ca340b	0	0	0	0	242	0	0	0	0	427	151	25	0	0	0	0	0	502	0	0	0	20	12	0
c569f6e9b7627df9462a1e80e957bbf7	218	50	49	0	0	0	0	0	0	0	59	41	0	0	0	0	0	0	0	0	0	0	0	0
a1ee9a718ffd0ef9ae44fd2c488fa968	0	0	0	0	0	0	0	0	0	0	0	0	0	0	0	0	0	0	0	0	0	0	0	0
23d0845056ea163e3475305914cc6524	260	174	105	0	0	0	0	0	0	80	64	28	0	0	257	0	0	0	0	0	0	0	0	0
91c314d4b4e266d8d989611eab5312bf	72	57	0	0	16	0	40	0	0	190	228	138	0	5	0	0	0	812	30	36	36	0	0	0
b6a7e33523b8d0616c3fcf4167dde3d9	0	12	0	0	0	0	0	0	0	0	0	0	0	0	0	0	0	0	0	0	0	0	0	0
f40f51a3dfb5e002ecde3878f3b17462	154	0	0	0	0	0	17	0	23	0	35	0	0	0	0	11	0	0	0	0	0	37	0	0
efc0b77fabe9e76f14a909de617d02fe	0	0	0	0	0	0	0	0	0	0	0	0	469	0	95	0	175	0	0	0	0	0	0	0
e0a46f63a7582ab85ad4e6049bbead9f	0	0	0	0	0	0	0	0	0	0	0	0	0	0	0	0	0	0	0	0	0	0	0	0
82eaaf3a66d046fed2e917c830f4b740	0	0	0	0	0	0	0	0	0	15	0	0	0	0	0	0	0	0	0	0	0	0	0	0
d5878cb9e894f175ad620346adeb53fe	0	0	0	0	0	0	34	0	0	12	25	0	0	0	0	0	0	0	0	0	0	0	53	0
aa90a69b65ba98cf11fed02c11610bb4	0	0	0	0	0	0	0	0	0	0	0	0	0	0	0	0	0	0	0	0	0	0	0	0
bffa96a705e27aa65b1ae0bca4f671b3	0	0	0	0	0	0	85	0	0	0	0	0	0	0	0	0	0	0	0	0	0	0	0	0
b7960d008fa8f826cd99723ae7a65518	0	0	0	0	0	0	0	0	0	0	0	0	0	0	0	0	0	0	0	0	0	0	0	0
96f4f19cfd8a561bce561317a919b7c6	0	0	0	0	0	0	0	0	0	14	0	0	0	0	0	0	0	0	0	0	0	0	0	0
e0b2dac589d5455c5f2a79c4aecd545d	0	0	0	0	0	0	0	0	0	28	24	16	0	0	0	0	0	0	0	0	0	0	0	0
3d67cc1caffbc0c96916fe3e8b69f9de	0	0	0	0	0	0	0	0	0	0	0	0	0	13	0	5	0	82	0	0	0	0	0	0
63c2cfd07a07290ea341998fe92cacfd	0	0	0	0	0	0	0	0	0	0	0	0	0	0	0	0	0	0	0	0	0	0	0	0
2e80f196e983af8651d51d91798e5017	0	0	6	0	0	0	0	0	25	5291	114	73	0	0	0	0	0	0	0	0	0	0	36	34
604a0c4382cbdcae15238bc8e868fde4	0	0	0	0	0	0	0	0	0	21	0	0	0	0	0	0	65	139	0	0	0	0	20	0
d95f2b35226d56378c0489bbc1f7d446	0	0	0	0	0	0	0	0	0	15	4	0	0	0	0	0	0	0	0	0	0	0	0	0
b07f1875785107795c96ef8305148a8d	26	22	0	0	0	0	0	0	0	0	0	0	0	0	0	0	0	0	0	0	0	0	0	0
9508d889ac639eba67ad2415112d3cf2	0	0	0	0	0	0	0	0	0	0	0	0	0	0	0	0	0	0	0	0	0	0	0	0
f798da60124fc8d2f57ffb702409c9cf	0	0	0	0	0	0	0	0	0	0	0	0	0	0	0	0	0	0	0	0	0	0	35	0
1aa4402f4c6cd10fd69559f2302919ad	0	0	0	0	0	0	0	0	0	0	0	0	0	0	0	0	0	0	0	0	0	0	0	0
3039a280dbf12a722fad2afb7f162acc	0	0	0	0	0	0	0	0	0	0	0	0	0	0	0	0	0	0	0	0	0	0	31	0
7402a44cdbdba94f548d21e67f9a3844	0	0	0	0	0	0	0	0	0	0	0	0	0	0	0	0	0	0	0	0	0	0	0	0
d615f2a62465872ee4b9aea91c59a930	0	0	0	0	0	0	0	0	0	0	11	0	0	0	0	0	0	0	0	0	0	0	0	0
75198b9f0a1298df216fadb075da1eba	19	0	0	0	0	0	0	0	0	25	0	0	0	0	0	0	12	0	0	0	0	0	0	0
993403c24af982573b2db3bee7c3e183	0	0	0	0	0	0	0	0	0	0	0	0	0	0	0	0	0	0	0	0	0	0	0	0
c09be1db871a1a9bebff21d3902cc90d	0	0	0	0	0	0	0	0	0	96	151	19	0	0	0	0	0	0	41	0	85	0	193	0
cde5f20af9be454c6332f18cc8a51820	0	0	0	0	0	0	0	135	0	0	0	0	0	0	0	0	0	0	0	0	0	0	0	0
a1e7f9979e74d719cb73ed15070dec00	157	61	49	190	451	59	0	21	0	17	0	0	275	0	24	0	42	0	177	0	220	0	38	0
ea86bd96747869f5e4e1cac6ef88a556	0	0	0	0	0	0	0	0	0	0	11	5	0	0	0	0	0	0	0	0	0	0	0	0
a8625e1d935b1999f9d248c26da6fbd2	7168	725	770	1997	91717	0	21405	0	15916	94370	140466	54799	7247	477121	46706	140787	2674	369065	6055	33411	17324	92891	21318	88866
7ba51e2669cef92c85d44426f42e0f7d	0	0	0	0	0	0	0	0	0	0	0	0	0	0	0	0	0	0	0	0	0	0	0	0
1ece3095511100e8d5835c2782951621	0	0	0	0	0	0	0	0	0	0	0	0	0	0	0	0	0	0	0	0	0	0	0	0
9c4c4f8907c7ecff48eba8b820c71cda	42	61	0	12	0	23	0	30	0	0	0	0	116	0	10	0	0	0	0	0	72	0	7	0
194a9b9014229722304ace03b2c555df	0	0	0	0	0	0	0	0	0	0	0	0	0	0	0	0	0	0	0	0	0	0	18	0
92216af2e7b7eb3e7a29c6e14650f8a3	0	0	0	0	0	0	0	0	0	0	0	0	0	0	0	0	0	0	0	0	0	0	0	0
3d830aca0b3bde2570dafb2dc1c8719a	0	0	0	0	0	0	0	0	0	0	0	83	0	0	0	0	0	0	0	0	0	0	0	0
4aa9f2222579c361ece9a4df43ea8500	0	0	0	0	0	0	0	0	0	0	5	0	0	0	0	0	0	0	0	0	0	0	0	0
673edcec94b510679dc256e4141ba3b0	0	0	0	0	0	0	0	0	0	0	0	0	0	0	8	0	0	0	0	0	71	0	12	0
129ed091ba06efc11554a45397e2e5fc	0	0	0	0	0	0	0	0	0	0	0	0	0	0	0	0	0	0	0	0	120	0	40	0
128cf9dba47df46e092da5c950b410c1	36	14	0	0	0	0	0	0	0	34	85	28	0	0	0	0	0	0	0	0	0	0	0	0
98791ce8a2810f45c03a313f37fd9db9	0	0	0	0	0	17	0	0	30	73	32	11	0	12	0	16	0	51	0	0	197	58	146	41
b92ce18df6157054e908f29104afdf74	32	0	37	0	0	0	0	0	0	0	0	0	0	0	0	0	0	0	12	0	0	0	0	0
9bb560ed362e4ba5ceb5eb95ebc9fd63	0	0	0	0	0	0	0	0	0	0	0	0	0	0	0	0	0	0	0	0	0	0	0	0
1f090ac4d81ca5a996487c5c8c2e3136	0	0	0	0	0	0	0	0	0	7	13	0	0	0	0	0	0	0	0	0	0	0	0	0
bc360ce8b050ee710d128ea9c9ee6c41	46	0	0	0	0	0	0	0	0	0	0	0	0	0	0	0	0	0	0	0	0	0	8	0
6b1f1d5944b514496cf3cb94f2fb9932	0	0	0	0	0	0	0	0	0	0	0	0	0	0	0	0	0	0	0	0	0	0	0	0
8e86b72fc97c56027c3c9dc5c1e5f3e1	0	0	0	0	0	0	0	0	0	0	0	0	0	0	0	0	0	0	0	0	0	0	0	0
528b7d032b02b3b45f6bb3d8802049e5	0	0	0	27	197	0	224	0	45	0	49	0	0	24	0	0	0	71	0	0	0	11	0	0
e6595f05125db291849a9f836bb48d19	0	0	0	0	0	0	0	0	0	0	0	0	0	0	0	0	0	0	0	0	0	0	0	0
ec0bde9b62be22f77b6c7b75e857eca0	11	0	0	0	0	0	0	0	0	0	0	0	0	0	0	0	0	0	0	0	0	0	0	0
f9242ec35aed4dac5a5d74c4cd6046a5	0	0	0	0	0	0	0	0	0	0	0	0	0	0	0	0	0	0	0	0	45	0	0	0
9f74f5235bda957b72e648df42d6086a	0	0	0	0	0	0	0	0	0	0	0	0	0	0	0	0	0	0	0	0	0	0	0	0
d8fc8283940bd23902773c68366abd62	15	0	0	0	0	0	0	0	223	388	427	51	0	33	0	267	0	101	134	0	837	378	717	63
c334e1f19ae41e79db843e6316a50a39	0	0	0	0	0	0	0	0	0	43	19	0	0	0	0	0	0	0	7	0	0	0	0	0
5d1215fae05eff9a1d4f37baaf21c39f	146	94	39	0	0	210	0	0	0	0	0	0	0	0	0	0	0	0	0	0	0	0	0	0
7d8ad0f5af1078a156e59be84b222dc4	7	0	0	0	0	0	0	0	0	0	0	0	0	0	0	0	0	0	0	0	0	0	0	0
5a7f6515be726d1a9747c4581e670523	43	0	257	0	0	0	0	0	13	413	807	461	0	17	0	0	0	326	0	69	56	7	69	0
92a2ae4a2b82a9c5d533e560e92004dd	0	0	0	0	0	0	0	0	0	0	0	0	0	0	0	0	0	0	0	0	0	0	0	0
7ac4f47e7feb03ce6f8539cb964d2e24	0	0	12	0	0	0	0	0	0	0	48	0	0	0	0	0	0	0	44	0	37	0	51	10
e56ae8dd2058d9f099874bf42042ca12	0	0	0	0	0	0	0	0	0	0	0	0	0	7	0	0	0	25	0	0	0	0	0	0
248acab8d389f7dc70c86d22c40fcb78	0	0	0	0	0	0	0	0	0	0	0	0	0	0	0	0	0	0	0	0	0	0	19	0
4723b3d506edda819b7d4a8702a04bc7	0	0	0	0	0	0	0	0	0	0	0	0	0	0	0	0	0	0	0	0	0	0	6	0
dd5749343fea6c3c57e66adb2e691a23	0	0	0	0	0	0	3	0	0	0	0	0	0	0	0	0	0	0	0	0	0	0	0	0
3389191eeb2d2f9c3feea6ecac81d9e9	80	22	0	0	0	0	0	0	0	0	0	0	0	0	0	0	0	0	0	0	0	0	0	0
75da6caae6dc5c166c4d96e648cceb9c	85	33	15	0	0	0	0	0	0	0	0	0	0	0	0	0	0	0	0	0	0	0	0	0
61d2c3672ea40b300c581302a0ac50e8	9	26	22	0	0	0	0	12	0	0	3	0	0	0	0	0	0	0	0	0	0	0	0	0
a24db0c51991d5628939300ee671606f	0	0	0	0	0	0	0	180	0	0	0	0	0	0	0	0	0	0	0	0	0	0	0	0
b3d6c1c30d147572bcfc751b2b74c08d	0	0	0	0	0	0	0	0	0	0	0	0	0	0	0	0	0	0	0	0	0	0	14	0
b581dfe8e4b56fed6505e3a749d716e0	52	21	0	18	0	0	0	0	0	0	0	0	0	0	0	0	0	0	0	0	0	0	0	0
59b77eed0a001f5147ea3bd15ef4e3e8	0	0	0	0	0	0	0	0	0	43	56	0	0	0	0	0	0	0	0	0	0	0	0	5
5c7ea503b1f809e666b23f7f3f02d395	0	0	0	0	0	0	0	0	0	0	0	0	0	0	0	0	0	0	0	0	0	0	0	0
9ee213160eeec868897584ca4ae638d6	1056	568	512	140	0	549	0	177	0	519	434	279	677	0	38	0	2314	0	47	0	360	3	328	0
07e08cea6bed4bf9a4a2cbebd4161ec7	47	35	24	0	0	0	0	0	0	16	24	0	37	0	0	0	47	0	0	0	8	0	14	0
a32fc8ce26d7d99697f449a50185d335	0	0	0	0	0	0	0	0	0	0	0	0	211	0	0	0	0	0	0	0	0	0	0	0
f3168cd10657f5a2757e0aa004dbdc59	0	0	12	0	0	0	0	0	0	0	0	0	0	0	0	0	70	0	0	0	0	0	0	0
526cedb07f6d56293cb5cb7928a63544	22	0	0	0	0	0	0	0	0	0	0	0	0	0	0	0	0	0	0	0	0	0	0	0
b03e0788285efc9b36dc3703adae48d6	0	0	0	0	0	0	0	0	0	60	42	29	0	0	0	0	0	0	0	0	0	0	0	0
dccb47b11312293553c1dccc61b43ed0	35	0	0	0	0	14	0	0	0	0	0	0	0	0	0	0	0	0	0	0	0	0	0	0
31f65efdfe9fa0eee64a4352ecd54277	0	0	0	0	0	0	0	0	0	62	37	31	0	101	0	31	0	304	0	0	0	0	71	32
8d09b55bf646847279eb502a882d1eba	141	10	46	0	92	0	0	0	20	0	0	0	0	0	0	0	0	0	0	4	0	0	0	0
99d4a7320adeeca259cffd8a7dfb8c7b	0	0	0	0	0	0	0	0	0	0	0	0	0	0	0	0	0	0	0	0	0	0	0	0
56ceaad1843bf1df8442e6378a4243e3	0	8	0	0	0	0	0	0	0	0	0	0	0	0	0	0	0	0	0	0	0	0	0	0
a50b44f5d73fb748874b156852796c76	0	0	0	0	0	0	0	0	0	0	0	0	0	0	58	0	0	0	0	0	0	0	0	0
3c341aaa5c392094d41be1cb09eda15a	20	0	0	0	0	0	0	0	0	0	0	0	0	0	0	0	0	0	0	0	0	0	0	0
8f308df95a0010753048ceab6df0a764	11436	7186	4057	714	0	116	46	165	33	1107	661	508	0	0	0	0	33	0	0	0	279	0	404	19
5e77387c574e9ce6480cf25c8733e81d	0	0	0	0	0	0	0	0	0	0	10	0	0	0	0	0	0	0	0	0	0	0	0	0
a4074c45a29f8767dc1c92deb172ac18	846	650	314	125	0	323	937	150	253	136	167	0	0	0	0	0	154	22	0	0	182	0	158	0
b0cff3344fb2d53d75623d0d0842f5a2	22	0	0	0	0	0	0	0	0	46	0	0	0	0	0	0	0	0	0	0	0	0	0	0
3368b5364df68538289b755a662152e7	0	0	0	0	0	0	0	0	0	0	0	0	0	0	0	0	0	0	0	0	0	0	0	0
c777cc4334a64701bea91a3f6c2b1147	0	0	0	0	0	0	0	0	0	47	13	0	0	0	0	0	0	0	0	0	0	0	0	0
5e9a1d89ffc2ba6a7858ebe4520f71fc	0	0	0	0	0	0	0	0	0	0	17	0	0	0	0	0	0	0	0	0	0	0	0	0
c05437a5129892ddb24b1edf30caddb8	0	0	0	0	0	0	0	0	0	0	8	0	0	0	0	0	0	0	0	0	0	0	0	0
7f947e1d9aeeefaef245ca533f676745	0	0	0	0	0	0	0	0	0	5	0	0	0	0	0	0	0	0	0	0	0	0	0	0
f0a9d8a67a0ed61963ddf399bb62409c	0	0	0	0	0	0	0	0	0	0	0	0	105	0	0	0	36	0	0	0	0	0	0	0
b0ba357ecf16c071fe585f237acbcb10	0	0	0	0	0	0	0	0	0	5	0	0	0	0	0	0	0	0	0	0	0	0	0	0
60ee855a5b6e31216f4526df1e5a92dd	0	0	0	0	0	0	0	0	0	0	0	0	0	0	0	0	0	0	0	0	0	0	14	0
f1ca77147149b0bc64313772370d061a	21	0	0	0	0	0	0	0	0	0	0	0	0	0	0	0	0	0	0	0	20	0	0	0
f851f5ae463a13873ecae32d67d1d71b	0	0	0	0	0	0	0	0	0	0	0	0	0	0	0	0	78	0	0	0	0	0	0	0
02d871d315db53b91b0ec39fb07f9b72	0	0	0	0	0	0	0	0	0	0	0	0	0	0	0	0	0	0	0	0	0	0	15	0
ff83965dadd212f162a4d17467befb11	33	0	0	0	0	0	0	0	0	0	0	0	0	0	0	0	0	0	0	0	0	0	0	0
beb1cc934ecfff80d331406997f9023b	0	0	0	0	0	0	0	0	0	0	0	0	0	0	0	0	0	0	0	0	0	0	295	8
3affa7edb2e3c82eeb35b4ca78e1b6fc	95	139	735	0	0	0	0	0	0	63	0	0	50	0	44	0	0	0	0	0	0	0	0	0
f554a3c4bde6b1aaa2d8a91b9538c6eb	0	0	0	0	0	0	0	0	0	7	0	0	0	0	0	0	0	0	0	0	0	0	0	0
74fc28c251417b7b78351910f35b0fcb	0	0	0	0	0	0	13	0	0	0	0	0	0	0	0	0	0	0	0	0	0	0	0	0
146dcf8114b04e7df7d09479d09c2093	0	0	0	0	0	0	0	0	0	7	0	8	0	0	0	0	0	0	0	0	68	0	13	0
6ebdd7a86daa6a6ce3e6f8cccfb1fbb8	131	75	0	0	0	0	0	0	0	0	0	0	0	0	0	0	0	0	0	0	0	0	0	0
b2c762e99c4694363561d381fc570f55	28	23	0	0	0	0	0	0	0	0	0	0	0	0	0	0	0	0	0	0	0	0	0	0
d95bd23619a49928e27bb451e72dfcc2	0	10	0	0	0	0	0	0	0	12	42	0	0	0	0	0	0	0	0	0	0	0	0	0
c6e488d09104169b0ab46ff9b875fe06	31	12	0	0	0	0	0	0	0	0	0	0	0	0	0	0	0	0	0	0	0	0	0	0
9d094d5cf85ea2f06a6b8c7140675f76	0	0	0	0	0	0	0	0	0	0	4	0	0	0	0	0	0	0	0	0	0	0	0	0
f26e7dfcf81652e25b42414e87651850	0	0	0	0	0	0	0	0	0	0	0	0	0	0	0	0	0	0	0	0	0	0	32	0
835a91b06a3e4a9b27b27590d857624d	0	0	0	0	0	0	0	0	0	0	0	0	0	0	0	0	0	0	0	0	0	0	0	0
a4f6a164826f871c12cae4ba5a3c2b70	0	0	0	0	0	0	0	0	0	511	1364	98	0	0	0	0	0	0	0	0	0	0	0	0
f962e7e426400e80b0b0158f08d1b588	43	21	0	0	0	40	0	0	0	0	0	0	0	0	0	0	0	0	0	0	0	0	0	0
b325370623093e1ae217100bb3d1516b	0	0	0	0	0	0	0	0	0	6	0	0	0	0	91	0	0	0	0	0	0	0	11	0
30150f85ccc2d9567bdb8ea4a78ef6fe	0	0	0	0	0	0	0	0	0	0	0	0	0	0	0	0	0	0	0	0	0	0	36	0
d43c8bd68f11aca886b2da851c81c529	87	28	19	0	0	0	0	0	0	0	0	0	0	0	0	0	0	0	0	0	0	0	0	0
2a067f05e567ed1ab8e80213cc4ae3db	0	0	0	0	60	0	0	0	0	0	0	0	0	0	0	0	0	0	250	0	0	0	0	0
1bfa235ae92225b8802cce9ee9d77d84	0	0	0	0	0	0	0	9	0	0	0	0	0	0	0	0	0	0	0	0	37	0	0	0
b736bacd7524b7de26b58c59833fe01a	0	0	0	0	0	0	0	0	0	0	0	0	0	0	0	0	0	0	0	0	0	0	44	0
682be860b91ce50fc0b6d23a6a4967e9	0	0	0	0	0	0	0	0	0	0	23	12	0	0	0	0	77	0	0	0	0	0	0	0
6fbadcfb046e7299f0e8f3e94336892c	0	4	0	0	0	0	0	0	0	0	8	0	0	0	0	0	0	0	0	0	0	0	0	0
fb700e65862659c5a056c29a4fd51dab	0	0	0	0	0	0	0	0	0	0	0	0	0	0	0	0	16	0	0	0	0	0	0	0
9f443c542a940588cdd19132e5dc53aa	0	0	0	0	0	0	0	0	0	0	0	0	0	0	7	0	0	0	0	0	0	0	0	0
2833b07b6cd697836ece415e879af80a	8798	8128	4505	2370	1270	1810	3924	4190	1058	427	819	582	9478	5	5501	13	4087	628	655	0	1465	0	487	0
ed9edab93f72c9df7482122e08f9298e	0	0	0	0	0	0	0	0	0	12	16	4	0	0	0	0	0	0	0	0	0	0	0	0
88ad5cdd1271bb8ca2b644dc387062dc	11	0	0	0	0	0	0	0	0	0	0	0	0	0	0	0	0	0	0	0	0	0	0	0
365bac37752307848f574c0d0c825bca	0	0	0	0	0	0	0	0	0	11	45	0	0	0	0	0	0	0	0	0	0	0	0	0
32eba216713fedd2a2e1bbfa451cb599	0	0	0	0	0	0	0	0	0	0	0	0	0	0	0	0	0	0	0	0	0	0	0	0
c92ba4140d50e98137e743e5107cacb4	0	0	0	0	0	0	0	0	0	0	0	0	0	0	0	0	0	0	0	0	0	0	0	0
0d87dbfc89b40b58464e9010b289d4cc	0	0	0	0	0	0	0	0	0	0	0	0	0	0	0	0	0	0	0	0	0	0	0	0
9c6d0f88712ee2877ffe45a725790768	0	0	0	0	0	0	53	1142	99	0	0	0	0	0	0	0	0	0	0	0	213	0	0	0
1676691644499f0f805dda9644364913	33	0	11	0	0	0	0	0	21	1332	2513	431	73	0	0	754	0	18	0	0	2705	1204	748	1071
1581221a104c80dce859f36ad6e49aa0	0	0	0	0	0	0	0	0	0	6	0	0	0	0	0	0	0	0	0	0	0	0	0	0
303facde172f6ea170c8894a2f419672	0	0	0	0	64	0	0	0	0	0	0	0	0	0	0	0	0	0	0	0	0	0	0	0
20e0f2573d951fbb4f6241bb19379282	35	30	31	0	0	0	0	0	0	0	0	0	0	0	56	0	70	0	0	0	12	0	0	0
0a07d2887e4bf22b7919a5fbe2d4ea6b	10836	6594	15914	2630	51	2607	391	9529	475	154	169	102	396	0	1546	0	114	0	61	0	622	0	233	0
81de3f33147d0f262afcdd1817227490	6	4	0	0	0	0	0	0	0	0	0	0	0	0	0	0	0	0	0	0	0	0	0	0
5682238aa0b52edc1a3c9199c6724004	0	0	0	0	0	0	0	0	0	0	0	0	0	0	0	0	0	0	0	0	0	0	0	0
ee1e8125e78e75fdbcd612fe1234bcb8	7	0	0	0	0	0	0	0	0	0	0	0	0	0	0	0	0	0	0	0	0	0	0	0
d114dab05d5f624af1274b8eb4fecdd4	0	0	0	0	0	0	0	0	0	0	0	0	0	0	0	0	0	0	0	0	0	0	13	0
eda1323170790e1b8a0a73d1bca5f912	0	0	0	0	0	0	0	0	0	0	0	0	446	0	0	0	0	0	0	0	0	0	0	0
63d7d2cbe5e1b631c9386beacb7d2813	0	15	0	0	0	0	0	0	0	0	0	0	0	0	0	0	0	0	0	0	0	0	0	0
f01783b5736690c5e987e938aa671cfe	0	0	0	0	0	0	0	0	0	0	0	0	42	0	0	0	0	0	0	0	0	0	0	0
dc7f3775d624ce485ebaa3227c56b2cb	0	0	0	0	0	0	0	0	0	0	0	0	0	0	0	0	0	0	0	0	0	0	0	0
92d4b9e2eb13714b3237cfa282bdf618	0	0	0	0	0	0	0	0	0	0	21	0	0	0	0	0	0	0	0	0	0	0	0	0
1c43695b9b94f8c622f55491d710e0f6	0	0	0	0	0	0	0	0	0	0	0	0	0	0	0	0	0	0	0	0	0	0	14	0
7df02562bef930a267cac9ad6eeec6e5	27	0	23	0	0	0	0	0	0	0	0	0	0	0	0	0	0	0	0	0	0	0	0	0
463eeb866a8acc1574c6f1fe7372d9f9	0	0	0	0	0	0	0	0	0	0	0	0	0	0	0	0	0	0	0	0	0	0	0	0
66a5b4e4bf979f0cb0c482406ef3b0c8	0	0	0	0	0	0	0	0	0	0	0	0	0	0	0	0	0	0	0	0	0	0	0	0
76b9266f8596d4686e4ed53f1d4e5ae3	0	0	0	0	0	0	0	0	0	56	144	10	0	0	0	0	0	0	0	0	0	0	0	18
d65586be519669f227ebccb798de117f	0	0	12	0	0	0	0	0	0	0	0	0	0	0	0	0	0	0	0	0	0	0	0	0
d5e2cdfd92ce6ec1b49c0f85e76bc695	907	968	424	608	0	96	17	0	0	108	179	95	1012	0	346	0	258	0	328	0	100	0	83	0
8ec6904bffd9898c12ce891f1e7050d7	0	0	0	127	0	0	0	0	0	0	0	0	0	0	0	0	0	0	0	0	0	0	0	0
12fcfa6728092a0f08f782c4bafae8bf	0	0	0	0	0	0	0	0	3	0	0	0	0	0	56	0	0	0	84	0	31	0	127	0
3f94dfff147e8a24167390f18f2fdc62	14	8	0	0	0	62	0	0	0	0	17	0	0	0	0	0	0	0	0	0	62	0	45	0
1f7c46f0a5ba8859f27e8486a7ac6407	1230	1385	506	263	0	58	36	0	27	4623	6466	2301	1184	0	0	0	459	0	0	0	2266	26	1247	46
2f2c87042549ee6dea1070c8f6eb9049	0	0	0	0	0	0	0	0	0	0	0	0	0	0	0	0	0	0	0	0	245	0	0	0
a6120e5afdf3c599297811a955ea3296	0	0	0	0	0	0	0	0	0	0	0	0	0	0	0	0	0	0	0	0	0	0	9	0
fb9a34c82f69976c98019979a625b345	37	26	20	0	0	0	0	0	0	0	0	0	0	0	0	0	0	0	0	0	0	0	4	0
eaa1602c77d4c1e0674dce929cca6686	14	0	0	0	0	0	0	0	0	0	0	0	0	0	0	0	0	0	0	0	0	0	0	0
f6081ffad8f262b925af384aee186255	0	0	0	0	0	0	0	0	0	0	0	0	0	0	0	0	10	0	0	0	0	0	0	0
2a867a87f5f23cfc1185eaa35f94cc63	0	0	0	0	0	0	0	0	0	431	506	311	0	0	0	0	0	0	0	0	18	0	0	0
7407e83e4778566f3c516f2fc3a3b611	0	0	31	0	0	0	0	0	0	123	133	68	0	101	0	20	0	44	558	97	704	35	317	0
5fcdbe8792437a793dcbb551c796215f	0	0	0	0	0	0	0	0	0	0	0	0	0	0	0	0	0	0	0	0	164	0	55	0
ff1f1c5afe4db093f1a146573d868f22	0	0	0	0	0	0	0	0	0	0	78	0	0	0	0	9	0	119	82	0	0	0	0	36
a4a494681d925e6d4634dbff73d6f4db	0	0	0	0	0	0	0	0	0	0	0	0	0	0	0	0	0	0	0	0	0	0	0	0
033bf5359271f0db6ac452def5c24f54	0	0	0	0	0	0	0	0	0	0	0	0	0	0	0	0	0	0	0	0	0	0	0	0
f88e6f3a506cefb69e19dfb5ab3a2a18	0	0	0	0	0	0	0	0	0	0	18	3	0	0	0	0	0	0	0	0	0	0	0	0
320105e50a4d9314159e09573a64261d	0	0	0	0	0	0	0	0	0	0	0	0	0	38	0	0	0	257	0	0	0	0	0	0
4d0464d54a364d679a125324545efb87	30	16	0	0	0	0	20	40	0	0	34	11	20	0	0	0	113	0	0	0	204	0	12	0
e5ee1419f66ca275acd6168c98947434	0	0	0	0	0	0	0	0	0	0	13	16	0	0	0	0	0	0	0	0	0	0	0	0
fef5c9ec544b68169abdbc276da62f9d	0	0	0	0	0	0	0	0	0	8	0	0	0	0	0	0	0	0	0	0	0	0	0	0
8ae48b94d4d6ec90baf3f781679409df	148	158	82	134	0	102	17	44	60	0	34	21	107	0	0	0	0	0	0	0	213	0	62	0
26634de1a82f1b86a3d02576cc8f3130	0	0	0	0	0	0	0	0	0	0	0	0	0	0	0	0	0	0	0	0	0	0	15	0
fee9ec09fc726c495f3560a4b6da4ea6	0	0	0	0	0	30	0	0	0	0	0	0	0	0	0	0	0	0	0	0	0	0	0	0
b0d9a621ec2594f6f8e49d5aa366e641	0	0	0	0	0	0	0	0	0	0	0	0	0	0	0	0	0	0	0	0	0	0	0	0
3e92734e04291c96900a0cbb86d858dc	44	45	11	0	0	0	0	0	0	37	37	12	157	0	0	0	0	0	0	0	345	0	35	0
358fef0e90394a8dc25a95803ded20e9	0	0	0	0	0	0	0	0	0	0	15	0	0	0	0	0	0	0	0	0	0	0	7	0
65a49b1eee477c23d0a1947bf3ee03ed	46	0	39	0	0	0	0	0	0	33	0	24	0	0	0	0	0	0	0	0	0	0	0	0
85725a65e4d3af20f44613393d4151d9	0	0	0	0	0	0	0	0	54	0	0	0	0	0	0	0	0	0	0	0	0	0	18	32
afd7ffe08207d481d7cb604c05b7a58b	43	34	26	0	0	26	0	0	0	0	0	0	0	0	0	0	0	0	0	0	0	0	6	0
6357dd9d5bd7ab6e68c5f54ae00c60ac	0	0	0	0	0	0	0	0	0	0	0	6	0	0	0	0	0	59	0	0	0	0	0	0
e31a808382d78fc81513c43a12da8f8c	0	0	0	0	0	0	0	0	0	0	0	0	0	0	0	0	0	0	0	0	0	0	0	0
56a9bd4914cb7b8e18f6eb2acd6d56ac	0	0	0	0	0	0	0	0	0	25	24	20	0	0	0	0	55	0	0	0	0	0	0	0
a1e4f90296f1c563ce9e265f3f41a6a5	0	0	0	0	0	0	0	0	0	19	11	0	0	0	0	0	0	0	0	0	0	0	0	0
b88b3729925d3cf5dcf4799741f2b0c5	0	14	64	0	0	0	0	29	0	30	33	0	136	0	0	0	0	0	0	0	118	0	20	0
44b16094bdcd48b4676e970ab0a9d8a5	114	65	31	45	827	0	1706	0	250	54	39	41	185	0	0	0	0	86	0	27	90	7	21	0
40a726d8f0717bcd47da3de41d5052d4	0	0	0	0	0	0	0	0	0	0	0	0	0	0	0	0	0	0	0	0	0	0	0	0
2b736dab768949ff28a6a3c124ca0630	0	0	0	0	0	0	0	0	0	0	0	0	157	0	0	0	0	0	0	0	0	0	0	0
b247d70b67f9d23bc1f94d7d02ff2a82	10	0	0	0	0	0	0	0	0	0	46	0	0	0	0	0	0	0	0	0	0	0	16	0
0b0390a07d2dd6d0422956170e8b4253	0	0	0	0	0	0	0	0	0	0	0	0	161	0	98	0	0	0	0	0	0	0	0	0
d8dfccfc9d88729a65021467ddd82b8b	0	5	0	0	0	0	40	0	0	134	203	37	0	0	26	24	0	144	0	0	0	64	74	1587
566de406aa918ffc5cbf5fb1d895e897	0	0	0	0	0	0	0	0	0	0	0	0	0	0	0	0	0	0	0	0	0	0	4	0
b055f18ff317f5c300b907eb66868a1c	0	0	0	0	0	0	0	0	0	13	0	0	0	0	0	0	0	0	0	0	41	0	0	0
cab92e8a12eba497555a9bce5b9ebfad	0	0	0	0	0	0	0	0	0	0	0	0	173	0	9	0	0	0	0	0	0	0	0	0
211230606b7563262888dadcea72e296	0	0	0	0	0	0	0	0	0	0	0	0	0	0	0	0	0	0	0	0	33	0	22	0
b3b454bd71f2adf7f02a83bab8f2e2c4	0	0	10	0	0	0	0	0	0	0	0	0	0	0	0	0	0	0	0	0	0	0	0	0
94379c247bbd7a9151f70116729627a0	70	66	23	0	0	22	0	0	0	0	0	0	5	0	0	0	0	0	0	0	0	0	0	0
9c464abcdd778829aaba7c2763834dbc	0	0	0	0	0	0	0	0	0	73	0	0	0	0	0	0	0	0	0	0	0	0	0	0
f4942a693c22dda9533d0e8b14d75168	0	0	0	0	0	0	0	42	0	0	0	0	0	0	0	0	0	0	0	0	0	0	0	0
55688cf05dcb0bf9d67998f722921432	0	0	0	0	0	0	0	0	0	0	0	0	0	0	0	0	0	0	0	0	0	0	0	0
9014a5948f538c3d102b760946ae1278	0	0	0	0	0	32	42	0	0	0	0	0	0	0	0	0	0	47	0	0	0	0	18	6
b554e6f97a41243baa6d9151af52f2cb	0	0	0	0	0	0	0	0	0	0	0	13	0	0	0	0	184	0	0	0	114	0	36	0
da236f5b4587001dd38465a62b706711	0	0	0	0	0	0	0	0	0	0	0	0	0	0	0	0	0	0	0	0	0	0	0	0
a749e631e02826f86101dded19bdfc5b	0	11	0	0	0	0	0	0	0	0	0	0	0	0	0	0	0	0	0	0	0	0	0	0
9a28fa701042e55bd69080bc753aa0ea	0	0	0	0	0	0	0	0	0	0	0	0	0	0	0	0	0	0	0	0	0	0	0	0
0c25922f669ebb2e4bf403c7ced0c41e	0	0	0	0	0	0	0	0	0	0	0	0	0	0	0	0	0	0	0	0	0	0	9	0
b8f5157b61fe4d214b4195a3c79f9553	0	0	0	0	0	0	0	0	0	0	0	0	0	0	0	0	0	0	0	0	0	0	0	0
f5db3a7b1b9a44d1201e76b197dc43e5	0	0	6	0	0	0	0	0	0	0	0	0	0	0	0	0	0	0	0	0	0	0	0	0
73aeae6f54dd05f75dc3536d67142b76	0	0	0	0	0	0	0	0	0	0	0	0	0	0	0	0	0	0	0	0	11	0	0	0
1828b9eb815d9693b7c902aa9db72138	0	16	0	0	0	0	0	0	0	0	0	0	0	0	0	0	0	0	0	0	0	0	0	0
59de0d9aee0b0d282e2e4ab75aee98de	481	299	399	210	0	27	0	151	0	221	348	128	632	0	213	0	202	0	157	0	17	0	75	0
cff744cac3f546b7f50bb8e8cf36d837	0	0	0	0	0	0	0	0	0	0	0	0	0	0	0	0	0	0	0	0	0	0	0	0
a9e821e7150915a804646dc386fb0878	0	0	0	0	0	0	114	0	0	0	0	0	0	0	0	0	0	0	0	0	0	0	0	0
27bce2241a752a16e3c9788383dfe0bd	0	0	0	0	0	0	0	0	0	0	0	0	0	0	0	0	0	0	218	0	0	0	0	0
5246824f484628f24d7e37c02b7acaab	0	0	0	0	0	0	0	0	0	0	17	0	0	0	0	0	0	0	0	0	0	0	0	0
26ff6d7ea7f2ab6bfe9fb5b817bbfabf	0	0	0	0	0	0	0	0	0	0	0	0	0	0	0	0	0	0	0	0	0	0	18	0
b5caec5c1d4bba97c3fc5add16d53c70	0	0	0	0	0	0	0	0	0	0	0	0	0	0	0	0	0	0	67	0	0	0	45	0
325f7054e134d8086a913dc024efe234	10	0	0	0	0	0	0	0	0	0	0	0	0	0	0	0	0	0	0	0	0	0	0	0
518a4c0bf650ce57e7869d83a3304335	0	0	0	0	0	0	0	0	0	26	10	0	0	0	0	0	0	0	0	0	0	0	5	0
077bf1fec186d424c2f762b05cc8a02d	0	0	0	0	0	0	0	0	0	0	0	0	0	0	0	0	0	0	0	0	0	0	65	0
fa5616d238c9753afea1289f23b8502d	0	0	0	0	0	0	0	0	0	0	0	0	0	0	41	0	0	0	3	0	46	0	0	0
937f2d72d360ac381ded58f7e37327ea	0	0	0	0	0	0	0	0	0	0	0	0	0	0	0	0	0	0	0	0	0	19	0	0
d00dca161f4b4e1257940f0d5812153d	0	0	4	0	0	0	0	0	0	0	0	0	0	0	0	0	0	0	0	0	0	0	0	0
b4880986ea0195b53e1da46485841aa2	0	0	7	0	0	0	0	0	0	0	0	0	0	0	0	0	0	0	0	0	0	0	0	0
6fc7c24671f2ed230542fd369a25e4cd	0	0	0	0	0	0	0	0	0	0	0	0	0	0	0	0	0	0	0	0	0	0	0	0
368f3f4a6693157a38424773bcd3914b	0	0	0	0	88	0	0	0	0	0	15	0	0	0	233	0	0	90	0	0	141	3	0	6
698f6ee006628ff6aff7579fc7901f91	0	0	0	0	0	0	0	0	0	0	0	0	0	0	0	0	0	0	0	0	46	0	10	0
ebc83a9f012e19e29f7a86f01a017638	0	0	0	4	0	0	0	137	0	62	30	0	0	0	0	0	0	0	0	0	103	0	0	0
52a9a5e8a2f8d07b7ef5b4bf463b8b2e	633	428	177	312	0	113	319	305	65	1798	1918	1818	662	0	206	0	1183	0	0	0	469	0	257	0
3795fa5016fd1a284e72cafbb6b5335a	0	0	0	0	0	0	0	0	0	0	0	0	0	0	0	0	0	62	0	0	0	0	0	0
9a00e506fcc18f7c408f6fb1f57ee66f	88	28	26	221	0	75	0	0	0	206	229	87	549	0	0	0	0	0	199	0	0	0	262	0
251738a29430f7747c4b5cb06f0cb59e	0	4	0	0	0	0	0	0	0	0	0	0	0	0	0	0	0	0	0	0	0	0	0	0
c8e4010d538975e30b6e5b85f9e0acbf	0	0	0	0	0	0	0	0	0	10	0	0	0	0	0	0	0	0	0	0	0	0	0	0
3c76e7b4db9834d7c8fc0cbc97d88c65	0	0	0	0	0	0	0	0	0	0	0	0	0	0	0	0	0	0	0	0	0	0	0	0
943e9b182547393e430412661a1a4bfd	20	20	7	0	0	0	0	0	0	13	16	8	0	0	0	0	0	0	0	0	0	0	0	0
afb67a39f7ecaec62a223dffba5496bd	51	0	0	0	0	0	0	0	0	0	0	0	0	0	0	0	0	0	0	0	0	0	0	0
53a83316363f3b4428a217f2fc24c48a	30	15	12	0	0	0	0	0	0	0	0	0	0	0	0	0	0	0	0	0	0	0	0	0
cc1e40dd50a8626d3e2729289ad3578b	0	0	0	0	0	0	25	0	0	0	0	0	0	0	0	0	0	0	0	0	0	0	0	0
8d00a05e8520c25d1b97612522e10faa	0	0	0	0	0	0	0	0	0	0	37	9	0	0	0	0	0	0	0	0	0	0	0	0
747efcadaa948475f36a67ed959289a5	0	0	0	0	0	0	0	0	0	0	8	0	0	0	0	0	0	0	0	0	0	0	0	0
7f5cab4dca08e670ed5b0127e860b02a	5	0	0	0	0	0	0	0	0	0	0	0	0	0	0	0	0	0	0	0	0	0	0	0
3b9e835bca2a0311ca569e7971b0d184	41	0	71	0	0	0	0	0	0	34	0	31	0	0	0	0	0	0	42	0	0	0	0	0
2a07e9ca15ad4c9528bf058f39dfb3f1	0	0	0	0	0	0	0	56	0	0	0	0	0	0	0	0	0	0	0	0	0	0	0	0
ccf0709d8dd060223f5dd584ad999017	0	0	0	0	0	0	0	0	0	0	0	0	0	0	0	0	0	0	0	0	0	0	0	0
7b3c3d9ac1029bd5024e6c9fd01b2870	0	0	14	0	0	0	0	0	0	0	0	0	0	0	0	0	0	0	0	0	0	0	0	0
dabdc8bc32fc7a2e9430077d99909de1	0	0	0	0	0	0	0	0	0	0	0	0	0	0	0	0	0	0	0	0	0	0	0	0
d4c26a16d99aff9ba752d0a869da7036	8	5	0	0	0	0	81	0	10	440	560	157	0	14	36	53	122	130	48	0	2618	839	895	508
a00a13a40f790dc91c539424118c471b	22	0	0	0	0	0	0	0	0	0	0	0	0	0	0	0	0	0	0	0	0	0	0	0
229edfbf739190b98cf6d4c51f9db337	0	0	0	0	0	0	0	0	0	0	0	0	0	0	0	0	0	0	0	0	0	0	0	0
6e1f6c1924fe84bf984bc4baa6131e7b	0	0	0	0	0	0	0	0	0	0	11	0	0	0	0	0	0	0	0	0	0	0	0	0
0a1c619d89d4f2ad5a30b65a87117041	147	81	59	0	0	0	0	0	0	65	0	0	0	0	0	0	262	0	0	0	0	0	0	0
0aa45a571cc57dd0f1ce78411f5ee5eb	23	0	0	0	0	0	0	0	0	0	0	0	0	0	0	0	0	0	0	0	0	0	0	0
9892f68a04f6b1bbbab955d77753b27d	0	0	0	0	0	0	0	0	0	0	0	0	0	0	0	0	0	0	0	0	0	0	29	0
e2ae3de4112bb51a7bd4f2d68062e6f5	15	0	0	0	0	0	0	0	0	0	0	0	0	0	0	0	0	0	0	0	0	0	17	0
a1830e91a121aa2d69329ccd19b2d0d9	0	0	0	0	0	0	0	0	0	0	0	0	0	0	0	0	0	0	0	0	0	0	0	0
6c114f53eda9e14dca283db8180b5af7	0	0	0	0	8	0	0	0	0	0	0	0	0	0	0	0	0	0	0	0	0	0	0	0
18bfc1dc9e263f12a936b1f274ae4d23	0	0	0	0	0	0	0	0	0	0	0	0	0	0	0	0	0	0	0	0	0	0	0	0
25e48701e00e108324a88f0ef750ec81	0	0	0	0	0	0	0	0	0	0	0	0	0	0	0	0	0	0	0	0	0	0	0	0
f4c7ad97315fc4861bef4755e8ed86e6	0	0	0	0	0	0	103	0	0	0	0	0	0	0	0	0	0	0	0	0	0	0	0	0
d2ba4bbc7c1cee8ddf2d9e2d2888d0b2	0	0	0	0	0	0	0	0	0	0	0	0	0	0	0	0	0	0	0	0	0	0	28	0
5b42cff661292853810ac4c83e4f0444	0	0	0	0	0	0	0	0	0	15	0	0	260	0	0	0	0	0	0	0	0	0	0	0
9636d6d236f21cf7315150bfba7d5175	0	0	0	0	0	0	0	0	0	0	0	0	0	0	0	0	51	0	0	0	0	0	11	0
d8d4516e2903330e852edf3ed17a0d5c	0	0	0	0	0	0	0	0	0	5	0	0	0	0	0	0	0	0	0	0	0	0	0	0
9949f976ce38ad83486791d03de2a903	65	0	20	0	0	0	0	0	0	0	0	0	0	0	0	0	0	0	0	0	0	0	0	0
5c362a1292f63ad2c59a8e909da81868	0	9	0	0	0	0	0	0	0	81	11	0	0	0	0	0	0	0	0	0	0	0	0	0
4b6bc9380327091353c090b1ad47a443	0	0	0	0	0	0	0	0	0	18	27	0	0	0	0	0	0	82	0	27	0	0	0	100
7420ccf280d8d7fdd4d12574bf64d566	265	0	88	0	0	64	0	66	0	37	79	17	0	0	0	0	0	0	144	0	46	0	179	0
bd5c5ec16a1e7d134d6c426317de4244	0	0	0	0	0	0	0	0	0	0	0	0	0	0	0	0	0	0	0	0	0	0	0	0
b77eb1bcd9215dae0a16ef9293074ecb	0	0	0	0	0	0	0	0	0	0	0	0	0	0	22	0	0	0	0	0	0	0	0	0
8496b9078f455daf132efd4096feeb1d	0	0	0	0	0	0	0	0	0	0	0	0	0	0	0	0	0	0	0	0	0	0	0	0
bf2020ea91fad346b5e1d8054d035918	0	0	0	0	0	0	0	0	0	0	0	0	0	0	0	0	0	0	0	0	0	0	0	0
07cb49b8a81ed9a21f2b3c04d7b04d03	0	0	0	6	0	0	0	0	0	0	0	0	0	0	0	0	0	0	0	0	0	0	0	0
ad73cc7781ad85543ea51e959d35b49c	0	0	0	0	0	0	0	0	0	0	0	0	0	0	0	0	0	0	0	0	0	0	0	0
54324208e820ba68bf0ee7380763e273	8686	15574	3833	0	0	90	13	182	41	25484	24225	12642	408	0	890	0	613	0	0	0	5566	38	2722	95
4f74000853cef6c9283b43c193b511b3	0	0	0	0	0	0	0	0	0	0	0	0	0	0	0	0	0	0	0	0	0	0	16	0
2a6564a2437a7c8e2253f6c9b145c4af	13	0	0	0	0	0	0	0	0	0	0	0	0	0	0	0	0	0	0	0	0	0	0	0
0959386a794bd7e6441a72a0ee5fbfee	0	0	0	0	0	0	0	0	64	0	0	0	116	0	0	0	0	148	0	0	63	0	118	0
64d776554c05beab4b70a9806176fc1d	0	0	0	0	0	0	0	0	0	0	0	0	0	0	0	0	0	0	0	0	0	0	0	0
746d3570d2b3d7fb40f766d0d8d5faa5	679	351	368	125	0	121	0	177	0	447	322	231	1124	0	131	0	345	0	148	0	152	0	59	0
b419806860c643cbf23fc6c341be0273	0	0	0	0	0	0	0	0	0	0	0	0	0	0	0	0	0	0	0	0	0	0	44	0
f2c7ef9d92abfebceb6add671893cdf9	0	0	0	0	0	0	0	0	0	0	0	0	0	0	0	0	0	0	0	0	244	0	0	0
9f1464e48e4a2c3351f4f2b72459907c	0	0	0	0	0	0	0	0	0	15	24	26	0	0	0	0	0	0	0	0	0	0	0	0
87c17f6d4aa4c153436f216e03ad4070	7	0	0	0	0	0	0	0	0	0	0	0	0	0	0	0	0	0	0	0	0	0	0	0
f7bc6d52e2fdce2e0d5c4b270b1c6dc2	0	0	0	81	0	0	0	0	0	0	0	0	0	0	0	0	0	0	0	0	0	0	0	0
84959600f57915280318584aac84d6be	0	0	0	0	0	0	0	0	0	0	0	0	0	0	0	0	0	0	0	0	0	0	0	0
a9a5a213ad2da4575207c9bb397ba18b	0	0	0	0	0	0	0	0	0	0	0	0	0	0	0	0	0	0	0	0	0	0	0	0
55c402e7896947753908d0b5b4abf492	12	0	0	0	0	0	0	0	0	0	0	0	0	0	0	0	0	0	0	0	0	0	0	0
b89b349e155439dcd8571e85bc5a9cb6	0	0	0	0	0	84	0	0	0	0	0	0	0	0	0	0	0	0	0	0	0	0	0	0
b324215d7dcbe1a58f7c9e9cdd9efcd3	0	0	0	0	0	0	0	0	0	0	0	0	0	0	0	0	0	0	31	0	0	0	0	0
d69f8890dd97087e88d6bd793f288e43	1316	688	302	292	0	149	45	234	70	444	695	353	532	14	49	7	75	22	249	0	192	0	188	0
7cabc34e7f788100a5b9b213b828b7ae	0	0	13	0	0	47	0	22	0	0	0	0	0	0	0	0	0	0	0	0	0	0	0	0
06bfc01b8fd6dbea076655bf3e40957d	107	103	36	0	0	73	0	10	0	71	69	27	0	0	0	0	0	0	0	0	0	0	0	0
b549bf79217156689a28fe7013435cf3	0	21	0	0	0	0	0	0	0	0	0	0	0	0	0	0	0	0	0	0	0	0	0	0
fbd4ca46dcf8783a2202d530fd08839c	0	0	0	0	0	10	0	0	0	0	0	0	0	0	0	0	0	0	0	0	0	0	0	0
2eb1ebd301a51550260778083a8e7dff	0	0	0	0	0	0	0	0	0	0	0	0	0	0	0	0	0	0	0	0	0	0	0	0
1bfbcc1bcf76b112aa6d6b609605aaa4	0	0	0	0	0	0	0	0	0	0	0	0	0	0	0	0	0	0	0	0	0	24	10	0
951d2826c69820d05f90aa6e7a007db3	0	0	0	0	0	0	0	0	0	0	0	0	0	0	0	0	291	0	0	0	0	0	0	0
0397ec2b1962a250d62c58de2a319462	69	0	0	0	0	0	0	0	0	19	0	0	0	0	0	0	0	0	0	0	0	0	0	0
7c5a7678deb8d6bae386806160624972	0	0	0	0	0	0	0	0	0	0	0	0	0	0	0	0	0	0	0	0	0	0	11	11
a616818654a8aad4403544053098965a	89	117	54	0	0	0	0	0	0	12	14	0	0	0	0	0	0	0	0	0	0	0	6	0
1986bc5c1509575aece985d42d0bf882	0	0	0	0	46	0	0	0	0	0	0	0	0	0	0	0	0	0	0	0	0	0	0	0
0fe3be8f7717a5e16d722c80c7f8be3f	0	0	0	0	0	0	0	0	0	0	0	0	0	0	0	0	0	0	0	0	0	0	0	0
f5a43418dcdce7f33da1c2183c6b0c0b	13	0	0	0	0	0	0	0	0	0	0	0	0	0	0	0	0	0	0	0	0	0	15	0
a76cf0ff3e0a1e800b63f059a509ddce	313	241	313	0	0	17	0	0	0	0	13	0	0	0	0	0	0	0	0	0	0	0	0	0
c49d3d038bedb78d50e764da682588d8	0	0	0	0	0	0	0	0	0	0	0	0	36	0	0	0	0	0	0	0	0	0	0	0
1fff981580012be46442fbf79856d7e5	0	0	0	0	0	5	0	103	0	0	0	0	268	0	0	0	0	0	0	0	0	0	28	0
e29f1e83724f26c85e11b88284267223	0	0	0	0	0	0	0	0	0	0	12	5	0	0	0	0	0	0	0	0	262	0	0	0
49dcf6f9b17c9de0a9c0feca4f1bda00	0	0	0	0	0	0	0	0	0	0	0	0	0	0	0	0	0	0	0	0	0	0	14	0
ed757c6f8554b0d5099470f0a7fbb196	0	0	0	0	0	0	0	0	0	0	23	33	0	0	0	0	0	0	0	0	40	0	20	0
926f8b972882b5ee576299265ef48aee	0	0	0	0	0	0	0	0	0	0	0	0	0	0	0	0	0	0	0	0	0	0	0	0
b9dbb22090dd268f4eb0023b8278da1e	0	0	0	0	0	0	0	0	0	10	27	0	0	0	0	0	0	0	169	0	157	0	0	0
dac02242b28f9f3296167945dece82f7	0	0	0	0	0	0	0	0	0	31	33	0	0	0	0	0	0	0	0	0	53	0	19	0
f738aa4bd116ad95a5f1133438daf9ae	176	251	84	0	0	37	0	0	0	116	203	94	0	0	0	0	0	0	0	0	64	0	0	0
69f208e7f78860d99ebece352428bb77	0	0	0	0	0	0	0	0	0	0	0	0	0	0	0	0	0	0	0	0	0	0	0	0
47a2995772c59426a657007c0069f17a	23	3	0	0	0	0	0	0	0	0	0	0	0	0	0	0	0	0	0	0	0	0	0	0
332a05048e3e522411b88a86442be65b	0	0	0	0	0	0	0	0	0	0	0	0	0	0	18	0	0	0	0	0	0	0	33	0
0df3801f30bb767923616667352e7bf4	0	0	0	0	0	0	39	0	0	28	24	7	0	0	0	0	0	0	0	0	22	0	43	0
08c7616b395ab31e64e42f27cb173ca0	0	0	0	0	0	0	0	0	0	53	21	24	0	0	0	0	0	36	0	0	86	9	27	0
05d1e92a2568094c1a605c4f33d0a00a	0	0	0	0	0	0	0	0	0	43	0	0	0	0	0	0	0	0	0	0	0	0	0	0
80d63378f5ab49b993cce69750ea9c4c	0	0	0	0	0	0	0	0	0	0	0	0	0	0	0	0	0	0	0	0	0	0	0	0
0d9ae36dd14fecb9e39a16c3070d5f99	0	0	0	0	0	0	0	0	0	0	0	0	0	0	0	0	0	0	0	0	0	0	0	0
409a4381d4d545f6ac8932445e832d79	0	0	0	0	0	0	0	0	0	19	0	2	0	0	0	0	0	0	0	0	0	0	0	0
d44a4c5ba394bf10a598edaab4e93c52	0	0	0	0	0	0	0	0	0	0	0	0	0	0	0	0	0	0	0	0	0	0	33	0
133c5a56b2c878db675b5135802e0209	0	0	0	0	0	0	0	0	0	71	526	192	0	0	0	0	0	0	0	0	0	0	0	0
825ee75fdc6a84b574c9995cc45ce78a	0	0	0	0	0	0	0	0	0	0	6	0	0	0	0	0	0	0	0	0	0	0	0	0
97550e2c8b36e555e5d866845befdd22	0	0	0	0	0	0	0	0	0	0	0	0	0	0	0	0	0	97	0	0	0	0	34	0
b773e726ca89ef160168a337f8098e90	0	0	0	0	0	0	0	0	0	0	0	21	0	0	15	0	0	0	0	0	0	0	0	0
d2db5b8e1adcb27c4d65774b0b599e34	0	0	0	0	0	0	0	0	0	0	0	0	0	0	0	0	0	0	0	0	0	0	0	0
b3712e2e10c4a574899fb82b0d2f4c63	0	0	0	0	0	0	0	0	0	0	0	0	0	0	67	0	0	0	0	0	0	0	0	0
768cc49f2cb6c466200291b83dbd75e7	0	0	0	0	0	0	0	0	0	0	0	0	0	0	0	0	0	0	0	0	0	0	0	0
9fb21d03204c35812c6c82bb6dcfd33b	0	0	0	0	0	0	0	0	0	0	0	0	0	0	0	0	0	0	0	0	0	0	0	0
f163efee4bbc1764c82b9ff16660e214	0	0	0	0	0	0	0	0	0	25	23	13	36	0	53	0	26	0	0	0	0	0	20	0
bceab8b002993c77a39cc4c95e036547	118	48	18	0	0	0	0	0	0	64	32	25	0	0	0	0	0	0	0	0	0	0	0	0
c48ce7915409309eabe8b1047a960263	0	0	0	0	0	0	0	0	0	0	0	0	0	0	0	0	0	0	0	0	32	0	6	0
8252661a675507b539883be0494a0653	0	0	0	0	0	0	0	0	0	0	0	0	0	0	0	0	0	0	0	0	0	0	38	0
b1d7250d77dbfd25487fce572c986b0a	0	0	0	0	0	0	0	0	0	30	29	0	0	0	0	0	0	0	0	0	0	0	0	19
e1841455858d3d71301a9b8c28b51e44	0	0	0	0	0	0	0	0	0	0	10	0	0	0	0	0	0	0	0	0	0	0	0	0
1094bca068ff7276ef9f761859c0e141	0	0	0	0	0	0	0	0	0	0	0	0	0	0	0	0	0	0	0	0	0	0	0	0
ea19118a732430f8a7fd1f8b01e58aab	0	0	0	0	0	0	0	0	0	0	0	0	0	0	0	0	0	0	0	0	25	0	0	0
f75c410d6bda128a3ee78cf8e93a09de	0	0	0	0	0	0	0	0	0	0	0	0	0	0	0	0	0	0	0	0	0	0	60	0
0c761f8ce553eac2928f50d2dd764596	486	323	85	0	0	477	0	169	0	111	112	27	319	0	80	0	497	0	207	0	78	0	181	0
dcbf8d54dd29624cc9d9259b64358dd5	32	16	8	0	0	0	0	0	0	0	0	0	0	0	0	0	0	0	0	0	0	0	0	0
39f7c2c66e89b023ed3c00ae4a4a69bf	0	0	0	0	0	0	0	0	0	0	0	0	0	0	0	0	0	0	0	0	0	0	8	0
7807fa035adaa81697ee627ffcfacf25	0	0	0	0	0	0	0	0	0	0	0	0	0	0	0	0	0	0	0	0	0	0	25	0
77bfa6987aa4db8446b0995c450eac0d	0	0	0	0	0	0	0	0	0	0	0	0	0	0	0	0	0	0	0	0	0	0	0	0
d4235fa490e2d5a1bc06182f7cd8275b	0	0	0	0	0	0	0	0	0	0	0	0	0	0	0	0	0	0	0	0	0	0	32	0
8f9bc2748fbae68e4038ed652663061c	0	0	0	0	0	0	0	0	0	0	7	0	0	0	0	0	0	0	0	0	0	0	0	0
b1b43fedb2d7bf5690759381005b34f8	13	0	0	0	0	0	0	0	0	28	0	0	0	0	0	0	0	0	0	0	0	0	0	0
a710884bc3b41b3799908572e5deaec0	0	0	0	0	0	0	0	0	0	0	11	0	0	0	0	0	0	0	0	0	0	0	0	0
1c8be52a2025b479aa5df71cac99680d	0	0	0	0	0	0	0	0	0	0	0	0	0	0	0	0	0	0	0	0	0	0	0	0
e16a7ee866dfcccd18aae9e0c8fc4ba2	110	83	35	0	0	0	0	0	0	0	0	0	0	0	0	0	0	0	0	0	0	0	0	0
ed6bd61c636cd09e01b52b329d813ae0	0	0	0	0	0	0	0	0	0	0	22	0	0	0	0	0	0	0	0	0	0	0	0	0
dcc717aceb22bd36ec882da1979b6b35	0	0	0	0	0	0	0	0	0	0	0	0	0	0	0	0	0	0	0	0	0	0	0	0
257119865ec548a4804dc1beecd3dc0a	0	0	0	0	0	0	0	0	0	4	0	0	0	0	0	0	0	0	0	0	0	0	0	0
61e9250d29d94434bd724df3b6746cf1	0	0	0	0	0	0	0	0	0	0	0	0	0	0	0	0	8	0	0	0	0	0	0	0
722530042e8b64194954cc87c905fec7	0	0	0	0	0	0	0	0	0	0	16	0	0	0	0	0	0	0	0	0	0	0	26	0

## Sheet: Figure 4
Figure 4	Note: ESV stands for exact sequence variant
	Reference to Delgado-Baquerizo et al. 2018: Delgado-baquerizo M, Oliverio AM, Brewer TE, Benavent-gonzález A, Eldridge DJ, Bardgett RD, et al. A global atlas of the dominant bacteria in soil. Science (80- ). 2018;325:320–5.
Figure 4a								Figure 4b
sample depth (cm)	sample type	incubation (h)	replicate	% ESV with a blast hit >97% in the Enigma collection	% ESV with a blast hit >97% in the 511 OTUS from Delgado-Baquerizo et al. 2018	% ESV with a hit >97% in both		sample depth (cm)	sample type	incubation (h)	replicate	%sequences with a blast hit >97% in the Enigma collection	% sequences with a blast hit >97% in the 511 OTUS from Delgado-Baquerizo et al. 2018	% sequences with a hit >97% in both
30	filter		A	3.7037	11.4638	1.41093		30	filter		A	3.28085	5.48723	0.321916
30	filter		B	3.8835	9.70874	1.21359		30	filter		B	0.989251	4.70845	0.243183
30	filter		C	4.73373	10.9467	1.47929		30	filter		C	1.96641	3.90167	0.240669
30	boncat minus	48	A	7.24638	18.1159	2.89855		30	boncat minus	48	A	35.8973	37.7934	33.884
30	boncat minus	48	B	5.41872	15.7635	3.44828		30	boncat minus	48	B	13.4309	16.9413	13.1685
30	boncat minus	48	C	5.61798	19.1011	3.37079		30	boncat minus	48	C	9.42892	13.8791	8.86455
30	boncat plus	48	A	18.1818	16.8831	6.49351		30	boncat plus	48	A	84.79	41.8682	40.3842
30	boncat plus	48	B	13.4503	19.883	5.26316		30	boncat plus	48	B	75.4706	47.4563	45.3676
30	boncat plus	48	C	18.705	20.1439	8.63309		30	boncat plus	48	C	90.2552	76.8692	76.4156
30	total soil DNA			3.38428	8.51528	1.63755		30	total soil DNA			2.19955	6.54963	0.820812
76	filter		A	9.84848	12.3106	4.35606		76	filter		A	47.4548	13.8492	11.6025
76	filter		B	9.5057	13.1179	3.9924		76	filter		B	56.6373	12.1924	10.2644
76	filter		C	9.91957	11.7962	3.75335		76	filter		C	53.8377	21.2046	19.2087
76	boncat minus	48	A	10.8247	15.9794	4.12371		76	boncat minus	48	A	10.8943	8.71349	2.95111
76	boncat minus	48	B	14.5729	22.1106	6.03015		76	boncat minus	48	B	58.1073	13.9144	10.7497
76	boncat minus	48	C	6.34328	15.6716	2.23881		76	boncat minus	48	C	18.5213	22.1886	16.1828
76	boncat minus	2	A	15.528	24.2236	9.31677		76	boncat minus	2	A	69.6053	65.5612	62.0314
76	boncat minus	2	B	14.1439	24.3176	7.69231		76	boncat minus	2	B	47.3286	39.8459	34.1412
76	boncat minus	2	C	10.6036	18.9233	5.0571		76	boncat minus	2	C	46.7366	27.9826	19.3628
76	boncat plus	48	A	43.2432	31.0811	24.3243		76	boncat plus	48	A	99.7887	33.5414	33.5201
76	boncat plus	48	B	54.5455	32.7273	25.4545		76	boncat plus	48	B	99.3797	41.6492	41.6034
76	boncat plus	48	C	27.7108	26.506	15.0602		76	boncat plus	48	C	96.0271	12.8284	11.7608
76	boncat plus	2	A	42.1053	38.5965	22.807		76	boncat plus	2	A	98.5777	75.761	75.2701
76	boncat plus	2	B	24.6032	28.5714	15.0794		76	boncat plus	2	B	58.3965	19.3899	19.146
76	boncat plus	2	C	29.6296	25.9259	15.5556		76	boncat plus	2	C	74.0279	9.62013	9.4402
76	total soil DNA			13.5897	12.5641	6.92308		76	total soil DNA			7.48094	2.7466	2.51502

## Sheet: Supplementary figure 1b
Supplementary figure 1b
Depth (cm)	Replicate	TOC (%)	N (Total) (%)	C (Total) (%)	NH4-N (ppm)	NO3-N (ppm)	Olsen P (ppm)
30	A	0.2	0.034	0.21	23.9	2.61	<1
30	B	0.11	0.041	0.12	24	1.43	<1
30	C	0.13	0.041	0.14	20.4	1.04	<1
76	A	0.07	0.04	0.08	30.6	1.39	<1
76	B	0.07	0.03	0.08	26.9	8.98	<1
76	C	0.16	0.04	0.16	25.2	2.29	<1

## Sheet: Supplementary figure 2c
Supplementary figure 2c	Note: values are reported as maxium pick height
name	mode	inchi_key	76cm_A	76cm_B	76cm_C	30cm_A	30cm_B	30cm_C
Maltose/Lactose	positive	GUBGYTABKSRVRQ-QUYVBRFLSA-N	9907110	13648528	6218150	2.27364e+06	2.13012e+06	2836992
Glycerophosphocholine	positive	SUHOQUVVVLNYQR-MRVPVSSYSA-O	3.90713e+06	3.73923e+06	2.90778e+06	312548	371336	234059
L-glutamine	positive	ZDXPYRJPNDTMRX-VKHMYHEASA-N	564194	1.49785e+06	138691	1.12402e+06	1.67168e+06	1.36585e+06
DL-Leucine	positive	ROHFNLRQFUQHCH-UHFFFAOYSA-N	148175	290807	355878	85966	284831	155399
L-citrulline	positive	RHGKLRLOHDJJDR-BYPYZUCNSA-N	493301	535620	172876	853557	868569	820179
malic acid	negative	BJEPYKJPYRNKOW-UHFFFAOYSA-N	912469	959754	997987	596403	1.12484e+06	809652
mannitol/galactitol	negative	FBPFZTCFMRRESA-GUCUJZIJSA-N	8597015	3862189	2.23088e+06	1.34926e+06	2.59586e+06	1.9354e+06
L-glutamic acid	negative	WHUUTDBJXJRKMK-VKHMYHEASA-N	120538	558513	210212	188597	385807	384276
